# Supplementary material for: Perception of biological motion by jumping spiders
Source: PLoS Biol. 2021 Jul 15;19(7):e3001172. doi: 10.1371/journal.pbio.3001172 (PMC8282030; doi:10.1371/journal.pbio.3001172)
Supplement: S1 Data — The first sheet contains metadata. The second sheet contains all the data for the experiment with the X, Y filtering on Z applied. The third sheet contains the control with the ellipse put in comparison with no stimulus. The fourth sheet is the same as the second, but without the filtering applied. (XLSX) [file pbio.3001172.s001.xlsx]

## Sheet: Metadata
Supplemental Information 01
Sheet	description
Sheet 1 – Metadata
Sheet 2 – MainExp	overall data for the full experiment
Sheet 3 – Control	data for the control showing only 1 stimulus
Sheet 4 – MainExpRaw	as sheet 2, but z axis has been left as it is (no removal of x and y components
description of each column can be found in S1_Scripts_DataAnalysis

## Sheet: MainExp
date	subj	sex	trialn	stimn	cond	corrside	stimpres	framefromonset	framefromonset_all	framefromonset_sec	framefromonset_all_sec	timefromonset	stimpos_rad	stimpos_deg	stimpos_rad_all	stimpos_deg_all	dirval_rad	absval_rad	dirval_deg	absval_deg	dirval_rad_s	absval_rad_s	dirval_deg_s	absval_deg_s	dirval_rad_lr
2020-07-27	10	m	1	0	scram-rand	right	0	10	10	0.333333	0.333333	-2.22501	nan	nan	0	0	0.00137932	0.00137932	0.079029	0.079029	0.165518	0.165518	9.48348	9.48348	-0.00137932
2020-07-27	10	m	1	0	scram-rand	right	0	25	25	0.833333	0.833333	-0.316487	nan	nan	0	0	0.00980406	0.00980406	0.561731	0.561731	1.17649	1.17649	67.4077	67.4077	-0.00980406
2020-07-27	10	m	1	0	scram-rand	right	1	33	33	1.1	1.1	0.621745	1.04239	59.7244	1.04239	59.7244	-0.00539544	0.00539544	-0.309136	0.309136	-0.647453	0.647453	-37.0963	37.0963	0.00539544
2020-07-27	10	m	1	0	scram-rand	right	1	44	44	1.46667	1.46667	2.05826	1.00555	57.6135	1.00555	57.6135	-0.011605	0.011605	-0.664917	0.664917	-1.3926	1.3926	-79.7901	79.7901	0.011605
2020-07-27	10	m	1	0	scram-rand	right	1	51	51	1.7	1.7	3.01405	0.981278	56.2231	0.981278	56.2231	0.00932887	0.00932887	0.534505	0.534505	1.11946	1.11946	64.1406	64.1406	-0.00932887
2020-07-27	10	m	1	0	scram-rand	right	1	61	61	2.03333	2.03333	4.00826	0.935689	53.611	0.935689	53.611	-0.0391962	0.0391962	-2.24578	2.24578	-4.70355	4.70355	-269.493	269.493	0.0391962
2020-07-27	10	m	1	0	scram-rand	right	1	71	71	2.36667	2.36667	4.98179	0.89974	51.5513	0.89974	51.5513	-0.0244088	0.0244088	-1.39852	1.39852	-2.92906	2.92906	-167.823	167.823	0.0244088
2020-07-27	10	m	1	0	scram-rand	right	1	125	125	4.16667	4.16667	8.65043	0.875026	50.1353	0.875026	50.1353	-0.0346993	0.0346993	-1.98813	1.98813	-4.16392	4.16392	-238.575	238.575	0.0346993
2020-07-27	10	m	1	0	scram-rand	right	1	143	143	4.76667	4.76667	9.80829	0.782274	44.821	0.782274	44.821	0.0445591	0.0445591	2.55305	2.55305	5.34709	5.34709	306.366	306.366	-0.0445591
2020-07-27	10	m	1	0	scram-rand	right	1	161	161	5.36667	5.36667	11	0.64871	37.1684	0.64871	37.1684	0.019666	0.019666	1.12678	1.12678	2.35992	2.35992	135.214	135.214	-0.019666
2020-07-27	10	m	1	0	scram-rand	right	1	206	206	6.86667	6.86667	12.9583	0.416898	23.8865	0.416898	23.8865	-0.0109934	0.0109934	-0.629877	0.629877	-1.31921	1.31921	-75.5852	75.5852	0.0109934
2020-07-27	10	m	1	0	scram-rand	right	0	603	603	20.1	20.1	26.7083	nan	nan	0	0	0.00465637	0.00465637	0.26679	0.26679	0.558764	0.558764	32.0148	32.0148	-0.00465637
2020-07-27	10	m	1	0	scram-rand	right	0	657	657	21.9	21.9	28.4915	nan	nan	0	0	0.00771709	0.00771709	0.442156	0.442156	0.92605	0.92605	53.0588	53.0588	-0.00771709
2020-07-27	10	m	1	0	scram-rand	right	0	695	695	23.1667	23.1667	29.7667	nan	nan	0	0	0.00630062	0.00630062	0.360999	0.360999	0.756074	0.756074	43.3199	43.3199	-0.00630062
2020-07-27	10	m	1	0	scram-rand	right	0	716	716	23.8667	23.8667	30.45	nan	nan	0	0	0.00392962	0.00392962	0.225151	0.225151	0.471554	0.471554	27.0181	27.0181	-0.00392962
2020-07-27	10	m	1	0	scram-rand	right	0	780	780	26	26	32.5916	nan	nan	0	0	0.0095659	0.0095659	0.548086	0.548086	1.14791	1.14791	65.7703	65.7703	-0.0095659
2020-07-27	10	m	1	0	scram-rand	right	0	816	816	27.2	27.2	33.7915	nan	nan	0	0	0.0163615	0.0163615	0.937443	0.937443	1.96338	1.96338	112.493	112.493	-0.0163615
2020-07-27	10	m	1	0	scram-rand	right	0	839	839	27.9667	27.9667	34.5499	nan	nan	0	0	0.0127176	0.0127176	0.728667	0.728667	1.52612	1.52612	87.4401	87.4401	-0.0127176
2020-07-27	10	m	1	0	scram-rand	right	0	864	864	28.8	28.8	35.3915	nan	nan	0	0	0.010416	0.010416	0.596794	0.596794	1.24992	1.24992	71.6153	71.6153	-0.010416
2020-07-27	10	m	1	0	scram-rand	right	0	890	890	29.6667	29.6667	36.2582	nan	nan	0	0	0.00729096	0.00729096	0.417741	0.417741	0.874916	0.874916	50.129	50.129	-0.00729096
2020-07-27	10	m	1	0	scram-rand	right	0	930	930	31	31	37.5832	nan	nan	0	0	0.00665058	0.00665058	0.38105	0.38105	0.79807	0.79807	45.726	45.726	-0.00665058
2020-07-27	10	m	1	0	scram-rand	right	0	959	959	31.9667	31.9667	38.5499	nan	nan	0	0	0.00824001	0.00824001	0.472118	0.472118	0.988801	0.988801	56.6541	56.6541	-0.00824001
2020-07-27	10	m	1	0	scram-rand	right	0	1018	1018	33.9333	33.9333	40.5249	nan	nan	0	0	-0.00879548	0.00879548	-0.503944	0.503944	-1.05546	1.05546	-60.4733	60.4733	0.00879548
2020-07-27	10	m	1	0	scram-rand	right	0	1057	1057	35.2333	35.2333	41.8249	nan	nan	0	0	-0.00269228	0.00269228	-0.154256	0.154256	-0.323073	0.323073	-18.5107	18.5107	0.00269228
2020-07-27	10	m	1	0	scram-rand	right	0	1091	1091	36.3667	36.3667	42.9582	nan	nan	0	0	0.00429031	0.00429031	0.245817	0.245817	0.514837	0.514837	29.498	29.498	-0.00429031
2020-07-27	10	m	1	1	scram-rand	left	1	176	1345	5.86667	44.8333	4.9584	0.517033	29.6238	0.517033	29.6238	0.00734997	0.00734997	0.421122	0.421122	0.881996	0.881996	50.5347	50.5347	0.00734997
2020-07-27	10	m	1	1	scram-rand	left	1	216	1385	7.2	46.1667	6.29191	0.416898	23.8865	0.416898	23.8865	0.00428907	0.00428907	0.245746	0.245746	0.514689	0.514689	29.4895	29.4895	0.00428907
2020-07-27	10	m	1	1	scram-rand	left	1	245	1414	8.16667	47.1333	7.23335	0.332596	19.0564	0.332596	19.0564	0.00334186	0.00334186	0.191475	0.191475	0.401023	0.401023	22.977	22.977	0.00334186
2020-07-27	10	m	1	1	scram-rand	left	0	270	1439	9	47.9667	8.07509	nan	nan	0	0	0.00754377	0.00754377	0.432226	0.432226	0.905252	0.905252	51.8671	51.8671	0.00754377
2020-07-27	10	m	1	1	scram-rand	left	0	309	1478	10.3	49.2667	9.36664	nan	nan	0	0	-0.00927463	0.00927463	-0.531397	0.531397	-1.11296	1.11296	-63.7677	63.7677	-0.00927463
2020-07-27	10	m	1	1	scram-rand	left	0	342	1511	11.4	50.3667	10.4916	nan	nan	0	0	0.00508	0.00508	0.291063	0.291063	0.6096	0.6096	34.9275	34.9275	0.00508
2020-07-27	10	m	1	1	scram-rand	left	0	388	1557	12.9333	51.9	12	nan	nan	0	0	0.0122749	0.0122749	0.703301	0.703301	1.47299	1.47299	84.3961	84.3961	0.0122749
2020-07-27	10	m	1	1	scram-rand	left	0	493	1662	16.4333	55.4	15.5	nan	nan	0	0	-0.0046684	0.0046684	-0.267479	0.267479	-0.560208	0.560208	-32.0975	32.0975	-0.0046684
2020-07-27	10	m	1	1	scram-rand	left	0	530	1699	17.6667	56.6333	16.7583	nan	nan	0	0	-0.00125724	0.00125724	-0.0720346	0.0720346	-0.150869	0.150869	-8.64415	8.64415	-0.00125724
2020-07-27	10	m	1	1	scram-rand	left	0	747	1916	24.9	63.8667	23.9834	nan	nan	0	0	0.00934574	0.00934574	0.535472	0.535472	1.12149	1.12149	64.2566	64.2566	0.00934574
2020-07-27	10	m	1	1	scram-rand	left	0	795	1964	26.5	65.4667	25.575	nan	nan	0	0	-0.00235775	0.00235775	-0.135089	0.135089	-0.28293	0.28293	-16.2107	16.2107	-0.00235775
2020-07-27	10	m	1	1	scram-rand	left	0	836	2005	27.8667	66.8333	26.9333	nan	nan	0	0	-0.0043214	0.0043214	-0.247598	0.247598	-0.518568	0.518568	-29.7117	29.7117	-0.0043214
2020-07-27	10	m	1	1	scram-rand	left	0	867	2036	28.9	67.8667	27.9667	nan	nan	0	0	-0.00743585	0.00743585	-0.426043	0.426043	-0.892301	0.892301	-51.1251	51.1251	-0.00743585
2020-07-27	10	m	1	1	scram-rand	left	0	900	2069	30	68.9667	29.0917	nan	nan	0	0	-0.016264	0.016264	-0.931858	0.931858	-1.95168	1.95168	-111.823	111.823	-0.016264
2020-07-27	10	m	1	1	scram-rand	left	0	958	2127	31.9333	70.9	31	nan	nan	0	0	0.00711913	0.00711913	0.407896	0.407896	0.854296	0.854296	48.9475	48.9475	0.00711913
2020-07-27	10	m	1	1	scram-rand	left	0	985	2154	32.8333	71.8	31.9	nan	nan	0	0	0.01091	0.01091	0.625096	0.625096	1.3092	1.3092	75.0115	75.0115	0.01091
2020-07-27	10	m	1	1	scram-rand	left	0	1006	2175	33.5333	72.5	32.625	nan	nan	0	0	0.00902858	0.00902858	0.5173	0.5173	1.08343	1.08343	62.076	62.076	0.00902858
2020-07-27	10	m	1	1	scram-rand	left	0	1036	2205	34.5333	73.5	33.6001	nan	nan	0	0	-0.0184643	0.0184643	-1.05793	1.05793	-2.21572	2.21572	-126.951	126.951	-0.0184643
2020-07-27	10	m	1	1	scram-rand	left	0	1068	2237	35.6	74.5667	34.675	nan	nan	0	0	-0.00661893	0.00661893	-0.379237	0.379237	-0.794272	0.794272	-45.5084	45.5084	-0.00661893
2020-07-27	10	m	1	1	scram-rand	left	0	1120	2289	37.3333	76.3	36.4083	nan	nan	0	0	-0.00808529	0.00808529	-0.463253	0.463253	-0.970235	0.970235	-55.5904	55.5904	-0.00808529
2020-07-27	10	m	1	1	scram-rand	left	0	1167	2336	38.9	77.8667	37.975	nan	nan	0	0	-0.0147774	0.0147774	-0.846684	0.846684	-1.77329	1.77329	-101.602	101.602	-0.0147774
2020-07-27	10	m	1	2	scram-rand	right	0	25	2363	0.833333	78.7667	-0.0833921	nan	nan	0	0	-0.00892422	0.00892422	-0.51132	0.51132	-1.07091	1.07091	-61.3584	61.3584	0.00892422
2020-07-27	10	m	1	2	scram-rand	right	1	107	2445	3.56667	81.5	2.63337	0.89974	51.5513	0.89974	51.5513	-0.0360694	0.0360694	-2.06663	2.06663	-4.32833	4.32833	-247.995	247.995	0.0360694
2020-07-27	10	m	1	2	scram-rand	right	0	283	2621	9.43333	87.3667	8.54993	nan	nan	0	0	0.00374919	0.00374919	0.214813	0.214813	0.449903	0.449903	25.7775	25.7775	-0.00374919
2020-07-27	10	m	1	2	scram-rand	right	0	413	2751	13.7667	91.7	12.8833	nan	nan	0	0	-0.00505271	0.00505271	-0.289499	0.289499	-0.606325	0.606325	-34.7399	34.7399	0.00505271
2020-07-27	10	m	1	2	scram-rand	right	0	453	2791	15.1	93.0333	14.2249	nan	nan	0	0	-0.00495165	0.00495165	-0.283708	0.283708	-0.594198	0.594198	-34.045	34.045	0.00495165
2020-07-27	10	m	1	2	scram-rand	right	0	472	2810	15.7333	93.6667	14.8416	nan	nan	0	0	0.00177871	0.00177871	0.101912	0.101912	0.213445	0.213445	12.2295	12.2295	-0.00177871
2020-07-27	10	m	1	2	scram-rand	right	0	509	2847	16.9667	94.9	16.0666	nan	nan	0	0	-0.00255706	0.00255706	-0.146509	0.146509	-0.306847	0.306847	-17.581	17.581	0.00255706
2020-07-27	10	m	1	2	scram-rand	right	0	578	2916	19.2667	97.2	18.3916	nan	nan	0	0	-0.00214672	0.00214672	-0.122998	0.122998	-0.257606	0.257606	-14.7597	14.7597	0.00214672
2020-07-27	10	m	1	2	scram-rand	right	0	605	2943	20.1667	98.1	19.3334	nan	nan	0	0	-0.00705107	0.00705107	-0.403997	0.403997	-0.846129	0.846129	-48.4796	48.4796	0.00705107
2020-07-27	10	m	1	2	scram-rand	right	0	644	2982	21.4667	99.4	20.6584	nan	nan	0	0	-0.00754312	0.00754312	-0.432189	0.432189	-0.905175	0.905175	-51.8627	51.8627	0.00754312
2020-07-27	10	m	1	2	scram-rand	right	0	755	3093	25.1667	103.1	24.3333	nan	nan	0	0	-0.0103962	0.0103962	-0.59566	0.59566	-1.24755	1.24755	-71.4792	71.4792	0.0103962
2020-07-27	10	m	1	2	scram-rand	right	0	847	3185	28.2333	106.167	27.4166	nan	nan	0	0	-0.00983416	0.00983416	-0.563456	0.563456	-1.1801	1.1801	-67.6147	67.6147	0.00983416
2020-07-27	10	m	1	2	scram-rand	right	0	885	3223	29.5	107.433	28.6749	nan	nan	0	0	0.0211744	0.0211744	1.2132	1.2132	2.54093	2.54093	145.584	145.584	-0.0211744
2020-07-27	10	m	1	2	scram-rand	right	0	905	3243	30.1667	108.1	29.3416	nan	nan	0	0	0.00928097	0.00928097	0.53176	0.53176	1.11372	1.11372	63.8112	63.8112	-0.00928097
2020-07-27	10	m	1	2	scram-rand	right	0	931	3269	31.0333	108.967	30.225	nan	nan	0	0	0.0116286	0.0116286	0.666269	0.666269	1.39543	1.39543	79.9523	79.9523	-0.0116286
2020-07-27	10	m	1	2	scram-rand	right	0	947	3285	31.5667	109.5	30.7334	nan	nan	0	0	0.00757373	0.00757373	0.433943	0.433943	0.908848	0.908848	52.0731	52.0731	-0.00757373
2020-07-27	10	m	1	2	scram-rand	right	0	976	3314	32.5333	110.467	31.7167	nan	nan	0	0	0.0118369	0.0118369	0.678203	0.678203	1.42043	1.42043	81.3844	81.3844	-0.0118369
2020-07-27	10	m	1	2	scram-rand	right	0	1007	3345	33.5667	111.5	32.7417	nan	nan	0	0	0.00111069	0.00111069	0.0636378	0.0636378	0.133283	0.133283	7.63653	7.63653	-0.00111069
2020-07-27	10	m	1	2	scram-rand	right	0	1053	3391	35.1	113.033	34.2666	nan	nan	0	0	0.00177455	0.00177455	0.101674	0.101674	0.212946	0.212946	12.2009	12.2009	-0.00177455
2020-07-27	10	m	1	2	scram-rand	right	0	1081	3419	36.0333	113.967	35.2167	nan	nan	0	0	0.00162253	0.00162253	0.092964	0.092964	0.194703	0.194703	11.1557	11.1557	-0.00162253
2020-07-27	10	m	1	2	scram-rand	right	0	1105	3443	36.8333	114.767	35.9999	nan	nan	0	0	-0.00408932	0.00408932	-0.234301	0.234301	-0.490718	0.490718	-28.1161	28.1161	0.00408932
2020-07-27	10	m	1	2	scram-rand	right	0	1128	3466	37.6	115.533	36.7666	nan	nan	0	0	0.00245701	0.00245701	0.140776	0.140776	0.294841	0.294841	16.8931	16.8931	-0.00245701
2020-07-27	10	m	1	2	scram-rand	right	0	1158	3496	38.6	116.533	37.7833	nan	nan	0	0	0.00928754	0.00928754	0.532137	0.532137	1.1145	1.1145	63.8564	63.8564	-0.00928754
2020-07-27	10	m	1	3	scram-rand	left	1	35	3542	1.16667	118.067	0.24992	1.03463	59.2801	1.03463	59.2801	-0.00827009	0.00827009	-0.473841	0.473841	-0.992411	0.992411	-56.8609	56.8609	-0.00827009
2020-07-27	10	m	1	3	scram-rand	left	1	89	3596	2.96667	119.867	2.04988	0.89974	51.5513	0.89974	51.5513	0.0125881	0.0125881	0.721247	0.721247	1.51058	1.51058	86.5496	86.5496	0.0125881
2020-07-27	10	m	1	3	scram-rand	left	1	136	3643	4.53333	121.433	3.60822	0.823287	47.1708	0.823287	47.1708	0.00337999	0.00337999	0.193659	0.193659	0.405599	0.405599	23.2391	23.2391	0.00337999
2020-07-27	10	m	1	3	scram-rand	left	1	175	3682	5.83333	122.733	4.89988	0.5237	30.0058	0.5237	30.0058	0.010545	0.010545	0.604185	0.604185	1.2654	1.2654	72.5022	72.5022	0.010545
2020-07-27	10	m	1	3	scram-rand	left	0	300	3807	10	126.9	9.06664	nan	nan	0	0	-0.0133072	0.0133072	-0.762445	0.762445	-1.59686	1.59686	-91.4935	91.4935	-0.0133072
2020-07-27	10	m	1	3	scram-rand	left	0	322	3829	10.7333	127.633	9.80821	nan	nan	0	0	-0.00881765	0.00881765	-0.505214	0.505214	-1.05812	1.05812	-60.6257	60.6257	-0.00881765
2020-07-27	10	m	1	3	scram-rand	left	0	345	3852	11.5	128.4	10.575	nan	nan	0	0	-0.00837772	0.00837772	-0.480008	0.480008	-1.00533	1.00533	-57.601	57.601	-0.00837772
2020-07-27	10	m	1	3	scram-rand	left	0	411	3918	13.7	130.6	12.7832	nan	nan	0	0	-0.00345037	0.00345037	-0.197691	0.197691	-0.414044	0.414044	-23.723	23.723	-0.00345037
2020-07-27	10	m	1	3	scram-rand	left	0	433	3940	14.4333	131.333	13.5082	nan	nan	0	0	0.00229008	0.00229008	0.131212	0.131212	0.27481	0.27481	15.7455	15.7455	0.00229008
2020-07-27	10	m	1	3	scram-rand	left	0	479	3986	15.9667	132.867	15.0332	nan	nan	0	0	-0.00930167	0.00930167	-0.532946	0.532946	-1.1162	1.1162	-63.9536	63.9536	-0.00930167
2020-07-27	10	m	1	3	scram-rand	left	0	562	4069	18.7333	135.633	17.825	nan	nan	0	0	0.00884428	0.00884428	0.50674	0.50674	1.06131	1.06131	60.8088	60.8088	0.00884428
2020-07-27	10	m	1	3	scram-rand	left	0	611	4118	20.3667	137.267	19.4333	nan	nan	0	0	-0.00729442	0.00729442	-0.417939	0.417939	-0.87533	0.87533	-50.1527	50.1527	-0.00729442
2020-07-27	10	m	1	3	scram-rand	left	0	632	4139	21.0667	137.967	20.1417	nan	nan	0	0	0.00862758	0.00862758	0.494324	0.494324	1.03531	1.03531	59.3189	59.3189	0.00862758
2020-07-27	10	m	1	3	scram-rand	left	0	666	4173	22.2	139.1	21.2666	nan	nan	0	0	0.00478706	0.00478706	0.274278	0.274278	0.574447	0.574447	32.9134	32.9134	0.00478706
2020-07-27	10	m	1	3	scram-rand	left	0	704	4211	23.4667	140.367	22.5583	nan	nan	0	0	0.00477942	0.00477942	0.273841	0.273841	0.573531	0.573531	32.8609	32.8609	0.00477942
2020-07-27	10	m	1	3	scram-rand	left	0	724	4231	24.1333	141.033	23.1999	nan	nan	0	0	0.00516344	0.00516344	0.295843	0.295843	0.619612	0.619612	35.5012	35.5012	0.00516344
2020-07-27	10	m	1	3	scram-rand	left	0	754	4261	25.1333	142.033	24.1999	nan	nan	0	0	-0.00383304	0.00383304	-0.219617	0.219617	-0.459965	0.459965	-26.354	26.354	-0.00383304
2020-07-27	10	m	1	3	scram-rand	left	0	826	4333	27.5333	144.433	26.625	nan	nan	0	0	0.00183087	0.00183087	0.104901	0.104901	0.219705	0.219705	12.5882	12.5882	0.00183087
2020-07-27	10	m	1	3	scram-rand	left	0	862	4369	28.7333	145.633	27.7999	nan	nan	0	0	0.00496301	0.00496301	0.28436	0.28436	0.595562	0.595562	34.1232	34.1232	0.00496301
2020-07-27	10	m	1	3	scram-rand	left	0	891	4398	29.7	146.6	28.7666	nan	nan	0	0	0.00939101	0.00939101	0.538065	0.538065	1.12692	1.12692	64.5678	64.5678	0.00939101
2020-07-27	10	m	1	3	scram-rand	left	0	920	4427	30.6667	147.567	29.7332	nan	nan	0	0	-0.0167033	0.0167033	-0.957029	0.957029	-2.0044	2.0044	-114.843	114.843	-0.0167033
2020-07-27	10	m	1	3	scram-rand	left	0	956	4463	31.8667	148.767	30.9499	nan	nan	0	0	-0.0136835	0.0136835	-0.784005	0.784005	-1.64202	1.64202	-94.0806	94.0806	-0.0136835
2020-07-27	10	m	1	3	scram-rand	left	0	1001	4508	33.3667	150.267	32.4415	nan	nan	0	0	0.0161424	0.0161424	0.924889	0.924889	1.93708	1.93708	110.987	110.987	0.0161424
2020-07-27	10	m	1	3	scram-rand	left	0	1070	4577	35.6667	152.567	34.75	nan	nan	0	0	0.00448895	0.00448895	0.257198	0.257198	0.538674	0.538674	30.8638	30.8638	0.00448895
2020-07-27	10	m	1	3	scram-rand	left	0	1090	4597	36.3333	153.233	35.4082	nan	nan	0	0	0.00501304	0.00501304	0.287226	0.287226	0.601564	0.601564	34.4671	34.4671	0.00501304
2020-07-27	10	m	1	3	scram-rand	left	0	1119	4626	37.3	154.2	36.3915	nan	nan	0	0	-0.0026209	0.0026209	-0.150166	0.150166	-0.314508	0.314508	-18.02	18.02	-0.0026209
2020-07-27	10	m	1	3	scram-rand	left	0	1157	4664	38.5667	155.467	37.6333	nan	nan	0	0	0.0191352	0.0191352	1.09636	1.09636	2.29622	2.29622	131.564	131.564	0.0191352
2020-07-27	10	m	1	4	scram-rand	right	1	64	4740	2.13333	158	1.22498	0.92236	52.8473	0.92236	52.8473	0.039024	0.039024	2.23591	2.23591	4.68288	4.68288	268.309	268.309	-0.039024
2020-07-27	10	m	1	4	scram-rand	right	1	208	4884	6.93333	162.8	6.02501	0.416898	23.8865	0.416898	23.8865	-0.0124887	0.0124887	-0.71555	0.71555	-1.49865	1.49865	-85.866	85.866	0.0124887
2020-07-27	10	m	1	4	scram-rand	right	0	428	5104	14.2667	170.133	13.3499	nan	nan	0	0	0.00607151	0.00607151	0.347872	0.347872	0.728581	0.728581	41.7446	41.7446	-0.00607151
2020-07-27	10	m	1	4	scram-rand	right	0	463	5139	15.4333	171.3	14.5251	nan	nan	0	0	0.00869539	0.00869539	0.498209	0.498209	1.04345	1.04345	59.7851	59.7851	-0.00869539
2020-07-27	10	m	1	4	scram-rand	right	0	499	5175	16.6333	172.5	15.7	nan	nan	0	0	0.00564371	0.00564371	0.323361	0.323361	0.677245	0.677245	38.8033	38.8033	-0.00564371
2020-07-27	10	m	1	4	scram-rand	right	0	546	5222	18.2	174.067	17.2833	nan	nan	0	0	0.00677031	0.00677031	0.38791	0.38791	0.812438	0.812438	46.5493	46.5493	-0.00677031
2020-07-27	10	m	1	4	scram-rand	right	0	668	5344	22.2667	178.133	21.3583	nan	nan	0	0	-0.00521665	0.00521665	-0.298892	0.298892	-0.625998	0.625998	-35.867	35.867	0.00521665
2020-07-27	10	m	1	4	scram-rand	right	0	697	5373	23.2333	179.1	22.3167	nan	nan	0	0	0.0052014	0.0052014	0.298018	0.298018	0.624168	0.624168	35.7622	35.7622	-0.0052014
2020-07-27	10	m	1	4	scram-rand	right	0	717	5393	23.9	179.767	22.9917	nan	nan	0	0	-0.0105765	0.0105765	-0.605988	0.605988	-1.26918	1.26918	-72.7186	72.7186	0.0105765
2020-07-27	10	m	1	4	scram-rand	right	0	779	5455	25.9667	181.833	25.0499	nan	nan	0	0	-0.00706394	0.00706394	-0.404734	0.404734	-0.847673	0.847673	-48.5681	48.5681	0.00706394
2020-07-27	10	m	1	4	scram-rand	right	0	819	5495	27.3	183.167	26.3749	nan	nan	0	0	-0.00743943	0.00743943	-0.426248	0.426248	-0.892731	0.892731	-51.1497	51.1497	0.00743943
2020-07-27	10	m	1	4	scram-rand	right	0	847	5523	28.2333	184.1	27.2999	nan	nan	0	0	0.0111698	0.0111698	0.639985	0.639985	1.34038	1.34038	76.7982	76.7982	-0.0111698
2020-07-27	10	m	1	4	scram-rand	right	0	870	5546	29	184.867	28.0833	nan	nan	0	0	0.00341558	0.00341558	0.195699	0.195699	0.40987	0.40987	23.4838	23.4838	-0.00341558
2020-07-27	10	m	1	4	scram-rand	right	0	918	5594	30.6	186.467	29.6749	nan	nan	0	0	0.0128701	0.0128701	0.737405	0.737405	1.54442	1.54442	88.4886	88.4886	-0.0128701
2020-07-27	10	m	1	4	scram-rand	right	0	960	5636	32	187.867	31.0916	nan	nan	0	0	-0.0140672	0.0140672	-0.805991	0.805991	-1.68806	1.68806	-96.7189	96.7189	0.0140672
2020-07-27	10	m	1	4	scram-rand	right	0	1016	5692	33.8667	189.733	32.9583	nan	nan	0	0	-0.00893515	0.00893515	-0.511946	0.511946	-1.07222	1.07222	-61.4335	61.4335	0.00893515
2020-07-27	10	m	1	4	scram-rand	right	0	1058	5734	35.2667	191.133	34.3417	nan	nan	0	0	0.00502058	0.00502058	0.287658	0.287658	0.60247	0.60247	34.519	34.519	-0.00502058
2020-07-27	10	m	1	4	scram-rand	right	0	1107	5783	36.9	192.767	35.9916	nan	nan	0	0	0.00308215	0.00308215	0.176594	0.176594	0.369857	0.369857	21.1913	21.1913	-0.00308215
2020-07-27	10	m	1	4	scram-rand	right	0	1127	5803	37.5667	193.433	36.6499	nan	nan	0	0	0.00434375	0.00434375	0.248879	0.248879	0.52125	0.52125	29.8654	29.8654	-0.00434375
2020-07-27	10	m	1	4	scram-rand	right	0	1166	5842	38.8667	194.733	37.9332	nan	nan	0	0	-0.009172	0.009172	-0.525517	0.525517	-1.10064	1.10064	-63.062	63.062	0.009172
2020-07-27	10	m	1	5	scram-rand	right	0	26	5871	0.866667	195.7	-0.0499656	nan	nan	0	0	-0.00543613	0.00543613	-0.311467	0.311467	-0.652336	0.652336	-37.3761	37.3761	0.00543613
2020-07-27	10	m	1	5	scram-rand	right	1	148	5993	4.93333	199.767	4.12495	0.744374	42.6495	0.744374	42.6495	0.0220212	0.0220212	1.26172	1.26172	2.64255	2.64255	151.407	151.407	-0.0220212
2020-07-27	10	m	1	5	scram-rand	right	1	171	6016	5.7	200.533	4.87499	0.565167	32.3817	0.565167	32.3817	-0.00234839	0.00234839	-0.134553	0.134553	-0.281807	0.281807	-16.1464	16.1464	0.00234839
2020-07-27	10	m	1	5	scram-rand	right	1	212	6057	7.06667	201.9	6.2583	0.416898	23.8865	0.416898	23.8865	0.0101766	0.0101766	0.583074	0.583074	1.22119	1.22119	69.9688	69.9688	-0.0101766
2020-07-27	10	m	1	5	scram-rand	right	1	243	6088	8.1	202.933	7.31666	0.353022	20.2267	0.353022	20.2267	0.00950935	0.00950935	0.544846	0.544846	1.14112	1.14112	65.3815	65.3815	-0.00950935
2020-07-27	10	m	1	5	scram-rand	right	0	265	6110	8.83333	203.667	8.05829	nan	nan	0	0	0.00603864	0.00603864	0.345989	0.345989	0.724637	0.724637	41.5186	41.5186	-0.00603864
2020-07-27	10	m	1	5	scram-rand	right	0	314	6159	10.4667	205.3	9.69176	nan	nan	0	0	-0.00998791	0.00998791	-0.572265	0.572265	-1.19855	1.19855	-68.6718	68.6718	0.00998791
2020-07-27	10	m	1	5	scram-rand	right	0	363	6208	12.1	206.933	11.3251	nan	nan	0	0	0.00225422	0.00225422	0.129157	0.129157	0.270506	0.270506	15.4988	15.4988	-0.00225422
2020-07-27	10	m	1	5	scram-rand	right	0	436	6281	14.5333	209.367	13.7417	nan	nan	0	0	-0.00641741	0.00641741	-0.36769	0.36769	-0.770089	0.770089	-44.1228	44.1228	0.00641741
2020-07-27	10	m	1	5	scram-rand	right	0	461	6306	15.3667	210.2	14.5834	nan	nan	0	0	0.00515855	0.00515855	0.295563	0.295563	0.619026	0.619026	35.4676	35.4676	-0.00515855
2020-07-27	10	m	1	5	scram-rand	right	0	505	6350	16.8333	211.667	16.0583	nan	nan	0	0	0.00588771	0.00588771	0.337341	0.337341	0.706525	0.706525	40.4809	40.4809	-0.00588771
2020-07-27	10	m	1	5	scram-rand	right	0	539	6384	17.9667	212.8	17.1749	nan	nan	0	0	0.0122495	0.0122495	0.701844	0.701844	1.46994	1.46994	84.2213	84.2213	-0.0122495
2020-07-27	10	m	1	5	scram-rand	right	0	613	6458	20.4333	215.267	19.6584	nan	nan	0	0	0.00758374	0.00758374	0.434516	0.434516	0.910049	0.910049	52.1419	52.1419	-0.00758374
2020-07-27	10	m	1	5	scram-rand	right	0	655	6500	21.8333	216.667	21.0333	nan	nan	0	0	-0.00321596	0.00321596	-0.184261	0.184261	-0.385915	0.385915	-22.1113	22.1113	0.00321596
2020-07-27	10	m	1	5	scram-rand	right	0	677	6522	22.5667	217.4	21.7833	nan	nan	0	0	-0.00845668	0.00845668	-0.484532	0.484532	-1.0148	1.0148	-58.1438	58.1438	0.00845668
2020-07-27	10	m	1	5	scram-rand	right	0	700	6545	23.3333	218.167	22.5584	nan	nan	0	0	-0.0100119	0.0100119	-0.573638	0.573638	-1.20143	1.20143	-68.8366	68.8366	0.0100119
2020-07-27	10	m	1	5	scram-rand	right	0	775	6620	25.8333	220.667	25.0416	nan	nan	0	0	-0.00408811	0.00408811	-0.234232	0.234232	-0.490574	0.490574	-28.1078	28.1078	0.00408811
2020-07-27	10	m	1	5	scram-rand	right	0	941	6786	31.3667	226.2	30.575	nan	nan	0	0	0.0239955	0.0239955	1.37484	1.37484	2.87946	2.87946	164.981	164.981	-0.0239955
2020-07-27	10	m	1	5	scram-rand	right	0	968	6813	32.2667	227.1	31.4749	nan	nan	0	0	0.0060873	0.0060873	0.348776	0.348776	0.730475	0.730475	41.8532	41.8532	-0.0060873
2020-07-27	10	m	1	5	scram-rand	right	0	1037	6882	34.5667	229.4	33.7667	nan	nan	0	0	-0.00631282	0.00631282	-0.361698	0.361698	-0.757538	0.757538	-43.4038	43.4038	0.00631282
2020-07-27	10	m	1	5	scram-rand	right	0	1057	6902	35.2333	230.067	34.4584	nan	nan	0	0	-0.00163353	0.00163353	-0.0935946	0.0935946	-0.196024	0.196024	-11.2314	11.2314	0.00163353
2020-07-27	10	m	1	5	scram-rand	right	0	1091	6936	36.3667	231.2	35.5667	nan	nan	0	0	-0.00829089	0.00829089	-0.475033	0.475033	-0.994906	0.994906	-57.0039	57.0039	0.00829089
2020-07-27	10	m	1	5	scram-rand	right	0	1119	6964	37.3	232.133	36.525	nan	nan	0	0	-0.0127663	0.0127663	-0.731457	0.731457	-1.53196	1.53196	-87.7748	87.7748	0.0127663
2020-07-27	10	m	1	6	scram-rand	left	0	10	7024	0.333333	234.133	-0.575026	nan	nan	0	0	-0.0102026	0.0102026	-0.584568	0.584568	-1.22432	1.22432	-70.1482	70.1482	-0.0102026
2020-07-27	10	m	1	6	scram-rand	left	1	67	7081	2.23333	236.033	1.66683	0.911215	52.2088	0.911215	52.2088	0.0334594	0.0334594	1.91708	1.91708	4.01513	4.01513	230.05	230.05	0.0334594
2020-07-27	10	m	1	6	scram-rand	left	1	119	7133	3.96667	237.767	3.62499	0.89974	51.5513	0.89974	51.5513	-0.0192832	0.0192832	-1.10484	1.10484	-2.31398	2.31398	-132.581	132.581	-0.0192832
2020-07-27	10	m	1	6	scram-rand	left	1	168	7182	5.6	239.4	6.00837	0.594907	34.0857	0.594907	34.0857	-0.0117171	0.0117171	-0.671342	0.671342	-1.40606	1.40606	-80.5611	80.5611	-0.0117171
2020-07-27	10	m	1	6	scram-rand	left	1	215	7229	7.16667	240.967	7.59172	0.416898	23.8865	0.416898	23.8865	0.00208523	0.00208523	0.119475	0.119475	0.250227	0.250227	14.337	14.337	0.00208523
2020-07-27	10	m	1	6	scram-rand	left	0	266	7280	8.86667	242.667	9.26677	nan	nan	0	0	0.00286549	0.00286549	0.164181	0.164181	0.343859	0.343859	19.7017	19.7017	0.00286549
2020-07-27	10	m	1	6	scram-rand	left	0	306	7320	10.2	244	10.6	nan	nan	0	0	0.00625186	0.00625186	0.358205	0.358205	0.750223	0.750223	42.9846	42.9846	0.00625186
2020-07-27	10	m	1	6	scram-rand	left	0	332	7346	11.0667	244.867	11.475	nan	nan	0	0	-0.0113557	0.0113557	-0.650636	0.650636	-1.36269	1.36269	-78.0763	78.0763	-0.0113557
2020-07-27	10	m	1	6	scram-rand	left	0	364	7378	12.1333	245.933	12.5583	nan	nan	0	0	-0.00666852	0.00666852	-0.382078	0.382078	-0.800223	0.800223	-45.8494	45.8494	-0.00666852
2020-07-27	10	m	1	6	scram-rand	left	0	404	7418	13.4667	247.267	13.8751	nan	nan	0	0	-0.00215782	0.00215782	-0.123634	0.123634	-0.258938	0.258938	-14.8361	14.8361	-0.00215782
2020-07-27	10	m	1	6	scram-rand	left	0	439	7453	14.6333	248.433	15.05	nan	nan	0	0	-0.00609078	0.00609078	-0.348976	0.348976	-0.730893	0.730893	-41.8771	41.8771	-0.00609078
2020-07-27	10	m	1	6	scram-rand	left	0	460	7474	15.3333	249.133	15.7501	nan	nan	0	0	-0.00554567	0.00554567	-0.317743	0.317743	-0.66548	0.66548	-38.1292	38.1292	-0.00554567
2020-07-27	10	m	1	6	scram-rand	left	0	511	7525	17.0333	250.833	17.4333	nan	nan	0	0	0.0140889	0.0140889	0.807237	0.807237	1.69067	1.69067	96.8684	96.8684	0.0140889
2020-07-27	10	m	1	6	scram-rand	left	0	655	7669	21.8333	255.633	22.2583	nan	nan	0	0	0.00639414	0.00639414	0.366357	0.366357	0.767296	0.767296	43.9628	43.9628	0.00639414
2020-07-27	10	m	1	6	scram-rand	left	0	678	7692	22.6	256.4	23.0166	nan	nan	0	0	0.0104906	0.0104906	0.601069	0.601069	1.25888	1.25888	72.1283	72.1283	0.0104906
2020-07-27	10	m	1	6	scram-rand	left	0	694	7708	23.1333	256.933	23.5416	nan	nan	0	0	0.0144046	0.0144046	0.825324	0.825324	1.72855	1.72855	99.0389	99.0389	0.0144046
2020-07-27	10	m	1	6	scram-rand	left	0	718	7732	23.9333	257.733	24.3416	nan	nan	0	0	-0.00607933	0.00607933	-0.34832	0.34832	-0.72952	0.72952	-41.7984	41.7984	-0.00607933
2020-07-27	10	m	1	6	scram-rand	left	0	769	7783	25.6333	259.433	26.05	nan	nan	0	0	0.0119601	0.0119601	0.685263	0.685263	1.43521	1.43521	82.2316	82.2316	0.0119601
2020-07-27	10	m	1	6	scram-rand	left	0	807	7821	26.9	260.7	27.325	nan	nan	0	0	0.00836606	0.00836606	0.47934	0.47934	1.00393	1.00393	57.5208	57.5208	0.00836606
2020-07-27	10	m	1	6	scram-rand	left	0	852	7866	28.4	262.2	28.8251	nan	nan	0	0	0.00626952	0.00626952	0.359217	0.359217	0.752342	0.752342	43.106	43.106	0.00626952
2020-07-27	10	m	1	6	scram-rand	left	0	872	7886	29.0667	262.867	29.4918	nan	nan	0	0	-0.00922925	0.00922925	-0.528797	0.528797	-1.10751	1.10751	-63.4557	63.4557	-0.00922925
2020-07-27	10	m	1	6	scram-rand	left	0	896	7910	29.8667	263.667	30.2918	nan	nan	0	0	-0.00633938	0.00633938	-0.36322	0.36322	-0.760726	0.760726	-43.5864	43.5864	-0.00633938
2020-07-27	10	m	1	6	scram-rand	left	0	982	7996	32.7333	266.533	33.1417	nan	nan	0	0	0.00932482	0.00932482	0.534273	0.534273	1.11898	1.11898	64.1127	64.1127	0.00932482
2020-07-27	10	m	1	6	scram-rand	left	0	1017	8031	33.9	267.7	34.3166	nan	nan	0	0	0.00901371	0.00901371	0.516448	0.516448	1.08165	1.08165	61.9737	61.9737	0.00901371
2020-07-27	10	m	1	6	scram-rand	left	0	1060	8074	35.3333	269.133	35.7584	nan	nan	0	0	0.00400018	0.00400018	0.229193	0.229193	0.480021	0.480021	27.5032	27.5032	0.00400018
2020-07-27	10	m	1	6	scram-rand	left	0	1091	8105	36.3667	270.167	36.7917	nan	nan	0	0	-0.00594403	0.00594403	-0.340568	0.340568	-0.713283	0.713283	-40.8681	40.8681	-0.00594403
2020-07-27	10	m	1	6	scram-rand	left	0	1158	8172	38.6	272.4	39.0168	nan	nan	0	0	-0.00163919	0.00163919	-0.0939186	0.0939186	-0.196703	0.196703	-11.2702	11.2702	-0.00163919
2020-07-27	10	m	1	7	scram-rand	left	1	30	8213	1	273.767	0.0917747	1.053	60.3323	1.053	60.3323	0.00264533	0.00264533	0.151566	0.151566	0.31744	0.31744	18.188	18.188	0.00264533
2020-07-27	10	m	1	7	scram-rand	left	1	61	8244	2.03333	274.8	1.11664	0.935689	53.611	0.935689	53.611	-0.0347174	0.0347174	-1.98916	1.98916	-4.16609	4.16609	-238.7	238.7	-0.0347174
2020-07-27	10	m	1	7	scram-rand	left	0	366	8549	12.2	284.967	11.3834	nan	nan	0	0	0.00821527	0.00821527	0.4707	0.4707	0.985833	0.985833	56.4841	56.4841	0.00821527
2020-07-27	10	m	1	7	scram-rand	left	0	407	8590	13.5667	286.333	12.75	nan	nan	0	0	-0.00506597	0.00506597	-0.290258	0.290258	-0.607916	0.607916	-34.831	34.831	-0.00506597
2020-07-27	10	m	1	7	scram-rand	left	0	427	8610	14.2333	287	13.425	nan	nan	0	0	0.0093015	0.0093015	0.532937	0.532937	1.11618	1.11618	63.9524	63.9524	0.0093015
2020-07-27	10	m	1	7	scram-rand	left	0	514	8697	17.1333	289.9	16.3166	nan	nan	0	0	0.00644077	0.00644077	0.369029	0.369029	0.772892	0.772892	44.2834	44.2834	0.00644077
2020-07-27	10	m	1	7	scram-rand	left	0	571	8754	19.0333	291.8	18.2167	nan	nan	0	0	0.00190458	0.00190458	0.109124	0.109124	0.228549	0.228549	13.0949	13.0949	0.00190458
2020-07-27	10	m	1	7	scram-rand	left	0	621	8804	20.7	293.467	19.8666	nan	nan	0	0	-0.00344374	0.00344374	-0.197312	0.197312	-0.413249	0.413249	-23.6774	23.6774	-0.00344374
2020-07-27	10	m	1	7	scram-rand	left	0	640	8823	21.3333	294.1	20.4999	nan	nan	0	0	-0.00311276	0.00311276	-0.178348	0.178348	-0.373531	0.373531	-21.4017	21.4017	-0.00311276
2020-07-27	10	m	1	7	scram-rand	left	0	659	8842	21.9667	294.733	21.1333	nan	nan	0	0	0.00849429	0.00849429	0.486687	0.486687	1.01931	1.01931	58.4024	58.4024	0.00849429
2020-07-27	10	m	1	7	scram-rand	left	0	689	8872	22.9667	295.733	22.1583	nan	nan	0	0	-0.0100683	0.0100683	-0.576868	0.576868	-1.20819	1.20819	-69.2242	69.2242	-0.0100683
2020-07-27	10	m	1	7	scram-rand	left	0	712	8895	23.7333	296.5	22.9249	nan	nan	0	0	-0.00772428	0.00772428	-0.442569	0.442569	-0.926914	0.926914	-53.1082	53.1082	-0.00772428
2020-07-27	10	m	1	7	scram-rand	left	0	783	8966	26.1	298.867	25.2749	nan	nan	0	0	-0.00594294	0.00594294	-0.340505	0.340505	-0.713153	0.713153	-40.8606	40.8606	-0.00594294
2020-07-27	10	m	1	7	scram-rand	left	0	828	9011	27.6	300.367	26.7749	nan	nan	0	0	0.00780711	0.00780711	0.447314	0.447314	0.936853	0.936853	53.6777	53.6777	0.00780711
2020-07-27	10	m	1	7	scram-rand	left	0	897	9080	29.9	302.667	29.0916	nan	nan	0	0	-0.00554882	0.00554882	-0.317924	0.317924	-0.665859	0.665859	-38.1509	38.1509	-0.00554882
2020-07-27	10	m	1	7	scram-rand	left	0	933	9116	31.1	303.867	30.2749	nan	nan	0	0	0.0016681	0.0016681	0.0955748	0.0955748	0.200171	0.200171	11.469	11.469	0.0016681
2020-07-27	10	m	1	7	scram-rand	left	0	956	9139	31.8667	304.633	31.05	nan	nan	0	0	-0.00177153	0.00177153	-0.101501	0.101501	-0.212584	0.212584	-12.1802	12.1802	-0.00177153
2020-07-27	10	m	1	7	scram-rand	left	0	1001	9184	33.3667	306.133	32.5416	nan	nan	0	0	0.0142629	0.0142629	0.817202	0.817202	1.71154	1.71154	98.0643	98.0643	0.0142629
2020-07-27	10	m	1	7	scram-rand	left	0	1044	9227	34.8	307.567	33.9666	nan	nan	0	0	0.00416577	0.00416577	0.238681	0.238681	0.499893	0.499893	28.6417	28.6417	0.00416577
2020-07-27	10	m	1	7	scram-rand	left	0	1071	9254	35.7	308.467	34.8666	nan	nan	0	0	0.00652591	0.00652591	0.373907	0.373907	0.783109	0.783109	44.8688	44.8688	0.00652591
2020-07-27	10	m	1	7	scram-rand	left	0	1110	9293	37	309.767	36.175	nan	nan	0	0	-0.0110617	0.0110617	-0.633789	0.633789	-1.3274	1.3274	-76.0547	76.0547	-0.0110617
2020-07-27	10	m	1	7	scram-rand	left	0	1130	9313	37.6667	310.433	36.85	nan	nan	0	0	-0.00138662	0.00138662	-0.0794475	0.0794475	-0.166395	0.166395	-9.5337	9.5337	-0.00138662
2020-07-27	10	m	1	7	scram-rand	left	0	1162	9345	38.7333	311.5	37.925	nan	nan	0	0	-0.017187	0.017187	-0.984741	0.984741	-2.06244	2.06244	-118.169	118.169	-0.017187
2020-07-27	10	m	1	8	scram-rand	right	1	86	9438	2.86667	314.6	2.02496	0.89974	51.5513	0.89974	51.5513	-0.014048	0.014048	-0.804892	0.804892	-1.68576	1.68576	-96.5871	96.5871	0.014048
2020-07-27	10	m	1	8	scram-rand	right	1	150	9502	5	316.733	4.49173	0.729808	41.8149	0.729808	41.8149	-0.011059	0.011059	-0.633635	0.633635	-1.32708	1.32708	-76.0362	76.0362	0.011059
2020-07-27	10	m	1	8	scram-rand	right	1	205	9557	6.83333	318.567	6.30824	0.416898	23.8865	0.416898	23.8865	0.0119098	0.0119098	0.682384	0.682384	1.42918	1.42918	81.886	81.886	-0.0119098
2020-07-27	10	m	1	8	scram-rand	right	0	308	9660	10.2667	322	9.75	nan	nan	0	0	0.00563189	0.00563189	0.322683	0.322683	0.675827	0.675827	38.722	38.722	-0.00563189
2020-07-27	10	m	1	8	scram-rand	right	0	397	9749	13.2333	324.967	12.6999	nan	nan	0	0	-0.00791429	0.00791429	-0.453455	0.453455	-0.949714	0.949714	-54.4146	54.4146	0.00791429
2020-07-27	10	m	1	8	scram-rand	right	0	431	9783	14.3667	326.1	13.8416	nan	nan	0	0	0.00498019	0.00498019	0.285344	0.285344	0.597623	0.597623	34.2413	34.2413	-0.00498019
2020-07-27	10	m	1	8	scram-rand	right	0	460	9812	15.3333	327.067	14.8166	nan	nan	0	0	0.00718	0.00718	0.411384	0.411384	0.861601	0.861601	49.3661	49.3661	-0.00718
2020-07-27	10	m	1	8	scram-rand	right	0	504	9856	16.8	328.533	16.2916	nan	nan	0	0	-0.012168	0.012168	-0.697173	0.697173	-1.46016	1.46016	-83.6608	83.6608	0.012168
2020-07-27	10	m	1	8	scram-rand	right	0	551	9903	18.3667	330.1	17.8416	nan	nan	0	0	0.0147815	0.0147815	0.846918	0.846918	1.77378	1.77378	101.63	101.63	-0.0147815
2020-07-27	10	m	1	8	scram-rand	right	0	589	9941	19.6333	331.367	19.0999	nan	nan	0	0	0.00740159	0.00740159	0.42408	0.42408	0.888191	0.888191	50.8896	50.8896	-0.00740159
2020-07-27	10	m	1	8	scram-rand	right	0	641	9993	21.3667	333.1	20.8416	nan	nan	0	0	0.00694227	0.00694227	0.397763	0.397763	0.833073	0.833073	47.7316	47.7316	-0.00694227
2020-07-27	10	m	1	8	scram-rand	right	0	669	10021	22.3	334.033	21.7666	nan	nan	0	0	-0.0105798	0.0105798	-0.606179	0.606179	-1.26958	1.26958	-72.7415	72.7415	0.0105798
2020-07-27	10	m	1	8	scram-rand	right	0	752	10104	25.0667	336.8	24.5417	nan	nan	0	0	-0.00161839	0.00161839	-0.0927269	0.0927269	-0.194207	0.194207	-11.1272	11.1272	0.00161839
2020-07-27	10	m	1	8	scram-rand	right	0	786	10138	26.2	337.933	25.6832	nan	nan	0	0	-0.00661457	0.00661457	-0.378987	0.378987	-0.793748	0.793748	-45.4784	45.4784	0.00661457
2020-07-27	10	m	1	8	scram-rand	right	0	849	10201	28.3	340.033	27.775	nan	nan	0	0	0.00999251	0.00999251	0.572529	0.572529	1.1991	1.1991	68.7035	68.7035	-0.00999251
2020-07-27	10	m	1	8	scram-rand	right	0	897	10249	29.9	341.633	29.3749	nan	nan	0	0	0.0121125	0.0121125	0.693996	0.693996	1.4535	1.4535	83.2795	83.2795	-0.0121125
2020-07-27	10	m	1	8	scram-rand	right	0	931	10283	31.0333	342.767	30.525	nan	nan	0	0	-0.0073196	0.0073196	-0.419382	0.419382	-0.878352	0.878352	-50.3259	50.3259	0.0073196
2020-07-27	10	m	1	9	scram-rand	left	1	91	10612	3.03333	353.733	2.09995	0.89974	51.5513	0.89974	51.5513	0.00825393	0.00825393	0.472915	0.472915	0.990472	0.990472	56.7498	56.7498	0.00825393
2020-07-27	10	m	1	9	scram-rand	left	1	110	10631	3.66667	354.367	2.75849	0.89974	51.5513	0.89974	51.5513	0.00919949	0.00919949	0.527092	0.527092	1.10394	1.10394	63.251	63.251	0.00919949
2020-07-27	10	m	1	9	scram-rand	left	1	159	10680	5.3	356	4.375	0.667557	38.2482	0.667557	38.2482	-0.00824254	0.00824254	-0.472263	0.472263	-0.989105	0.989105	-56.6715	56.6715	-0.00824254
2020-07-27	10	m	1	9	scram-rand	left	1	188	10709	6.26667	356.967	5.34165	0.416898	23.8865	0.416898	23.8865	-0.00182604	0.00182604	-0.104625	0.104625	-0.219125	0.219125	-12.5549	12.5549	-0.00182604
2020-07-27	10	m	1	9	scram-rand	left	1	208	10729	6.93333	357.633	6.02495	0.416898	23.8865	0.416898	23.8865	-0.00803249	0.00803249	-0.460228	0.460228	-0.963898	0.963898	-55.2273	55.2273	-0.00803249
2020-07-27	10	m	1	9	scram-rand	left	1	232	10753	7.73333	358.433	6.80832	0.416898	23.8865	0.416898	23.8865	-0.00890575	0.00890575	-0.510262	0.510262	-1.06869	1.06869	-61.2314	61.2314	-0.00890575
2020-07-27	10	m	1	9	scram-rand	left	1	247	10768	8.23333	358.933	7.31658	0.318284	18.2363	0.318284	18.2363	0.00335052	0.00335052	0.191971	0.191971	0.402062	0.402062	23.0365	23.0365	0.00335052
2020-07-27	10	m	1	9	scram-rand	left	0	266	10787	8.86667	359.567	7.94162	nan	nan	0	0	-0.0125609	0.0125609	-0.719687	0.719687	-1.50731	1.50731	-86.3624	86.3624	-0.0125609
2020-07-27	10	m	1	9	scram-rand	left	0	298	10819	9.93333	360.633	9.02496	nan	nan	0	0	0.012056	0.012056	0.690756	0.690756	1.44672	1.44672	82.8908	82.8908	0.012056
2020-07-27	10	m	1	9	scram-rand	left	0	323	10844	10.7667	361.467	9.8499	nan	nan	0	0	0.00129423	0.00129423	0.0741536	0.0741536	0.155307	0.155307	8.89844	8.89844	0.00129423
2020-07-27	10	m	1	9	scram-rand	left	0	359	10880	11.9667	362.667	11.0583	nan	nan	0	0	-0.00235947	0.00235947	-0.135188	0.135188	-0.283136	0.283136	-16.2225	16.2225	-0.00235947
2020-07-27	10	m	1	9	scram-rand	left	0	401	10922	13.3667	364.067	12.4332	nan	nan	0	0	0.00866251	0.00866251	0.496325	0.496325	1.0395	1.0395	59.559	59.559	0.00866251
2020-07-27	10	m	1	9	scram-rand	left	0	423	10944	14.1	364.8	13.1749	nan	nan	0	0	-0.0110336	0.0110336	-0.632181	0.632181	-1.32404	1.32404	-75.8617	75.8617	-0.0110336
2020-07-27	10	m	1	9	scram-rand	left	0	460	10981	15.3333	366.033	14.4167	nan	nan	0	0	-0.00876979	0.00876979	-0.502472	0.502472	-1.05238	1.05238	-60.2966	60.2966	-0.00876979
2020-07-27	10	m	1	9	scram-rand	left	0	481	11002	16.0333	366.733	15.1249	nan	nan	0	0	-0.00479922	0.00479922	-0.274975	0.274975	-0.575906	0.575906	-32.997	32.997	-0.00479922
2020-07-27	10	m	1	9	scram-rand	left	0	531	11052	17.7	368.4	16.7832	nan	nan	0	0	0.00186526	0.00186526	0.106872	0.106872	0.223832	0.223832	12.8246	12.8246	0.00186526
2020-07-27	10	m	1	9	scram-rand	left	0	599	11120	19.9667	370.667	19.0499	nan	nan	0	0	-0.0102361	0.0102361	-0.586485	0.586485	-1.22833	1.22833	-70.3782	70.3782	-0.0102361
2020-07-27	10	m	1	9	scram-rand	left	0	634	11155	21.1333	371.833	20.1999	nan	nan	0	0	0.00582752	0.00582752	0.333892	0.333892	0.699302	0.699302	40.0671	40.0671	0.00582752
2020-07-27	10	m	1	9	scram-rand	left	0	652	11173	21.7333	372.433	20.8249	nan	nan	0	0	0.00903131	0.00903131	0.517456	0.517456	1.08376	1.08376	62.0947	62.0947	0.00903131
2020-07-27	10	m	1	9	scram-rand	left	0	706	11227	23.5333	374.233	22.5999	nan	nan	0	0	0.00973234	0.00973234	0.557622	0.557622	1.16788	1.16788	66.9146	66.9146	0.00973234
2020-07-27	10	m	1	9	scram-rand	left	0	749	11270	24.9667	375.667	24.0583	nan	nan	0	0	0.0119653	0.0119653	0.685559	0.685559	1.43583	1.43583	82.267	82.267	0.0119653
2020-07-27	10	m	1	9	scram-rand	left	0	829	11350	27.6333	378.333	26.7249	nan	nan	0	0	-0.00336284	0.00336284	-0.192676	0.192676	-0.40354	0.40354	-23.1212	23.1212	-0.00336284
2020-07-27	10	m	1	9	scram-rand	left	0	859	11380	28.6333	379.333	27.7249	nan	nan	0	0	-0.0092813	0.0092813	-0.53178	0.53178	-1.11376	1.11376	-63.8135	63.8135	-0.0092813
2020-07-27	10	m	1	9	scram-rand	left	0	986	11507	32.8667	383.567	31.9333	nan	nan	0	0	0.00592516	0.00592516	0.339487	0.339487	0.711019	0.711019	40.7384	40.7384	0.00592516
2020-07-27	10	m	1	9	scram-rand	left	0	1046	11567	34.8667	385.567	33.9583	nan	nan	0	0	0.015192	0.015192	0.870436	0.870436	1.82304	1.82304	104.452	104.452	0.015192
2020-07-27	10	m	1	9	scram-rand	left	0	1088	11609	36.2667	386.967	35.3584	nan	nan	0	0	0.00803418	0.00803418	0.460324	0.460324	0.964101	0.964101	55.2389	55.2389	0.00803418
2020-07-27	10	m	2	0	silh-ellipse	left	1	51	51	1.7	1.7	0.791556	0.981278	56.2231	0.981278	56.2231	-0.013724	0.013724	-0.786326	0.786326	-1.64688	1.64688	-94.3591	94.3591	-0.013724
2020-07-27	10	m	2	0	silh-ellipse	left	1	71	71	2.36667	2.36667	1.44999	0.89974	51.5513	0.89974	51.5513	-0.00699055	0.00699055	-0.400529	0.400529	-0.838866	0.838866	-48.0635	48.0635	-0.00699055
2020-07-27	10	m	2	0	silh-ellipse	left	1	144	144	4.8	4.8	3.8749	0.774189	44.3577	0.774189	44.3577	0.017106	0.017106	0.980104	0.980104	2.05272	2.05272	117.612	117.612	0.017106
2020-07-27	10	m	2	0	silh-ellipse	left	1	169	169	5.63333	5.63333	4.71657	0.58389	33.4544	0.58389	33.4544	-0.010931	0.010931	-0.626297	0.626297	-1.31171	1.31171	-75.1557	75.1557	-0.010931
2020-07-27	10	m	2	0	silh-ellipse	left	1	209	209	6.96667	6.96667	6.03322	0.416898	23.8865	0.416898	23.8865	0.00727002	0.00727002	0.416541	0.416541	0.872402	0.872402	49.985	49.985	0.00727002
2020-07-27	10	m	2	0	silh-ellipse	left	1	246	246	8.2	8.2	7.2749	0.324662	18.6018	0.324662	18.6018	0.0110347	0.0110347	0.632243	0.632243	1.32417	1.32417	75.8691	75.8691	0.0110347
2020-07-27	10	m	2	0	silh-ellipse	left	0	515	515	17.1667	17.1667	16.2416	nan	nan	0	0	-0.00244547	0.00244547	-0.140115	0.140115	-0.293456	0.293456	-16.8138	16.8138	-0.00244547
2020-07-27	10	m	2	0	silh-ellipse	left	0	553	553	18.4333	18.4333	17.5083	nan	nan	0	0	-0.0032162	0.0032162	-0.184275	0.184275	-0.385944	0.385944	-22.113	22.113	-0.0032162
2020-07-27	10	m	2	0	silh-ellipse	left	0	579	579	19.3	19.3	18.3666	nan	nan	0	0	-0.00449965	0.00449965	-0.257811	0.257811	-0.539958	0.539958	-30.9373	30.9373	-0.00449965
2020-07-27	10	m	2	0	silh-ellipse	left	0	654	654	21.8	21.8	20.8916	nan	nan	0	0	0.00121422	0.00121422	0.0695698	0.0695698	0.145707	0.145707	8.34837	8.34837	0.00121422
2020-07-27	10	m	2	0	silh-ellipse	left	0	676	676	22.5333	22.5333	21.6	nan	nan	0	0	0.00357052	0.00357052	0.204576	0.204576	0.428463	0.428463	24.5491	24.5491	0.00357052
2020-07-27	10	m	2	0	silh-ellipse	left	0	702	702	23.4	23.4	22.4833	nan	nan	0	0	0.00630315	0.00630315	0.361144	0.361144	0.756379	0.756379	43.3373	43.3373	0.00630315
2020-07-27	10	m	2	0	silh-ellipse	left	0	750	750	25	25	24.0666	nan	nan	0	0	0.0126106	0.0126106	0.722532	0.722532	1.51327	1.51327	86.7038	86.7038	0.0126106
2020-07-27	10	m	2	0	silh-ellipse	left	0	790	790	26.3333	26.3333	25.425	nan	nan	0	0	-0.00698927	0.00698927	-0.400456	0.400456	-0.838712	0.838712	-48.0547	48.0547	-0.00698927
2020-07-27	10	m	2	0	silh-ellipse	left	0	832	832	27.7333	27.7333	26.8083	nan	nan	0	0	-0.0067913	0.0067913	-0.389113	0.389113	-0.814956	0.814956	-46.6936	46.6936	-0.0067913
2020-07-27	10	m	2	0	silh-ellipse	left	0	865	865	28.8333	28.8333	27.9	nan	nan	0	0	-0.00950996	0.00950996	-0.544881	0.544881	-1.1412	1.1412	-65.3857	65.3857	-0.00950996
2020-07-27	10	m	2	0	silh-ellipse	left	0	972	972	32.4	32.4	31.4916	nan	nan	0	0	0.00422446	0.00422446	0.242044	0.242044	0.506935	0.506935	29.0452	29.0452	0.00422446
2020-07-27	10	m	2	0	silh-ellipse	left	0	1111	1111	37.0333	37.0333	36.0999	nan	nan	0	0	-0.00904643	0.00904643	-0.518322	0.518322	-1.08557	1.08557	-62.1987	62.1987	-0.00904643
2020-07-27	10	m	2	0	silh-ellipse	left	0	1142	1142	38.0667	38.0667	37.1332	nan	nan	0	0	-0.0182687	0.0182687	-1.04672	1.04672	-2.19224	2.19224	-125.606	125.606	-0.0182687
2020-07-27	10	m	2	1	silh-ellipse	right	0	18	1187	0.6	39.5667	-0.316767	nan	nan	0	0	-0.00396738	0.00396738	-0.227314	0.227314	-0.476086	0.476086	-27.2777	27.2777	0.00396738
2020-07-27	10	m	2	1	silh-ellipse	right	1	49	1218	1.63333	40.6	0.725256	0.987247	56.5651	0.987247	56.5651	-0.0337877	0.0337877	-1.93589	1.93589	-4.05453	4.05453	-232.307	232.307	0.0337877
2020-07-27	10	m	2	1	silh-ellipse	right	1	131	1300	4.36667	43.3333	3.43323	0.848758	48.6303	0.848758	48.6303	0.03094	0.03094	1.77273	1.77273	3.7128	3.7128	212.728	212.728	-0.03094
2020-07-27	10	m	2	1	silh-ellipse	right	1	156	1325	5.2	44.1667	4.29156	0.690089	39.5392	0.690089	39.5392	-0.0270876	0.0270876	-1.55201	1.55201	-3.25052	3.25052	-186.241	186.241	0.0270876
2020-07-27	10	m	2	1	silh-ellipse	right	1	219	1388	7.3	46.2667	6.42512	0.416898	23.8865	0.416898	23.8865	0.0128663	0.0128663	0.737185	0.737185	1.54396	1.54396	88.4622	88.4622	-0.0128663
2020-07-27	10	m	2	1	silh-ellipse	right	0	406	1575	13.5333	52.5	12.6499	nan	nan	0	0	0.00890429	0.00890429	0.510178	0.510178	1.06851	1.06851	61.2214	61.2214	-0.00890429
2020-07-27	10	m	2	1	silh-ellipse	right	0	453	1622	15.1	54.0667	14.2	nan	nan	0	0	0.00700909	0.00700909	0.401591	0.401591	0.841091	0.841091	48.191	48.191	-0.00700909
2020-07-27	10	m	2	1	silh-ellipse	right	0	484	1653	16.1333	55.1	15.2332	nan	nan	0	0	0.00263926	0.00263926	0.151219	0.151219	0.316712	0.316712	18.1462	18.1462	-0.00263926
2020-07-27	10	m	2	1	silh-ellipse	right	0	521	1690	17.3667	56.3333	16.475	nan	nan	0	0	0.00429482	0.00429482	0.246075	0.246075	0.515378	0.515378	29.529	29.529	-0.00429482
2020-07-27	10	m	2	1	silh-ellipse	right	0	549	1718	18.3	57.2667	17.3999	nan	nan	0	0	-0.00446484	0.00446484	-0.255816	0.255816	-0.535781	0.535781	-30.698	30.698	0.00446484
2020-07-27	10	m	2	1	silh-ellipse	right	0	600	1769	20	58.9667	19.1166	nan	nan	0	0	-0.0085769	0.0085769	-0.49142	0.49142	-1.02923	1.02923	-58.9704	58.9704	0.0085769
2020-07-27	10	m	2	1	silh-ellipse	right	0	625	1794	20.8333	59.8	19.9332	nan	nan	0	0	-0.00480899	0.00480899	-0.275535	0.275535	-0.577079	0.577079	-33.0642	33.0642	0.00480899
2020-07-27	10	m	2	1	silh-ellipse	right	0	693	1862	23.1	62.0667	22.1999	nan	nan	0	0	0.00480718	0.00480718	0.275431	0.275431	0.576862	0.576862	33.0517	33.0517	-0.00480718
2020-07-27	10	m	2	1	silh-ellipse	right	0	721	1890	24.0333	63	23.1583	nan	nan	0	0	-0.00249636	0.00249636	-0.143031	0.143031	-0.299563	0.299563	-17.1637	17.1637	0.00249636
2020-07-27	10	m	2	1	silh-ellipse	right	0	768	1937	25.6	64.5667	24.7083	nan	nan	0	0	0.00104659	0.00104659	0.0599651	0.0599651	0.125591	0.125591	7.19581	7.19581	-0.00104659
2020-07-27	10	m	2	1	silh-ellipse	right	0	794	1963	26.4667	65.4333	25.5749	nan	nan	0	0	0.00492665	0.00492665	0.282276	0.282276	0.591198	0.591198	33.8731	33.8731	-0.00492665
2020-07-27	10	m	2	1	silh-ellipse	right	0	905	2074	30.1667	69.1333	29.2916	nan	nan	0	0	-0.0103816	0.0103816	-0.594821	0.594821	-1.24579	1.24579	-71.3785	71.3785	0.0103816
2020-07-27	10	m	2	1	silh-ellipse	right	0	1000	2169	33.3333	72.3	32.45	nan	nan	0	0	0.0032986	0.0032986	0.188996	0.188996	0.395833	0.395833	22.6795	22.6795	-0.0032986
2020-07-27	10	m	2	1	silh-ellipse	right	0	1022	2191	34.0667	73.0333	33.1832	nan	nan	0	0	-0.00688697	0.00688697	-0.394594	0.394594	-0.826436	0.826436	-47.3513	47.3513	0.00688697
2020-07-27	10	m	2	1	silh-ellipse	right	0	1053	2222	35.1	74.0667	34.2167	nan	nan	0	0	-0.00748732	0.00748732	-0.428992	0.428992	-0.898478	0.898478	-51.479	51.479	0.00748732
2020-07-27	10	m	2	1	silh-ellipse	right	0	1150	2319	38.3333	77.3	37.45	nan	nan	0	0	0.00637424	0.00637424	0.365217	0.365217	0.764909	0.764909	43.826	43.826	-0.00637424
2020-07-27	10	m	2	2	silh-ellipse	left	0	23	2361	0.766667	78.7	-0.166595	nan	nan	0	0	-0.0143709	0.0143709	-0.82339	0.82339	-1.7245	1.7245	-98.8068	98.8068	-0.0143709
2020-07-27	10	m	2	2	silh-ellipse	left	1	54	2392	1.8	79.7333	0.875	0.967875	55.4551	0.967875	55.4551	-0.0180005	0.0180005	-1.03135	1.03135	-2.16006	2.16006	-123.762	123.762	-0.0180005
2020-07-27	10	m	2	2	silh-ellipse	left	1	135	2473	4.5	82.4333	3.56675	0.831401	47.6358	0.831401	47.6358	0.0321272	0.0321272	1.84075	1.84075	3.85527	3.85527	220.89	220.89	0.0321272
2020-07-27	10	m	2	2	silh-ellipse	left	1	181	2519	6.03333	83.9667	5.10011	0.464698	26.6253	0.464698	26.6253	-0.0131131	0.0131131	-0.751325	0.751325	-1.57357	1.57357	-90.159	90.159	-0.0131131
2020-07-27	10	m	2	2	silh-ellipse	left	1	260	2598	8.66667	86.6	7.73341	0.173606	9.94689	0.173606	9.94689	0.00427774	0.00427774	0.245096	0.245096	0.513329	0.513329	29.4116	29.4116	0.00427774
2020-07-27	10	m	2	2	silh-ellipse	left	0	335	2673	11.1667	89.1	10.2417	nan	nan	0	0	0.012903	0.012903	0.739289	0.739289	1.54836	1.54836	88.7147	88.7147	0.012903
2020-07-27	10	m	2	2	silh-ellipse	left	0	385	2723	12.8333	90.7667	11.9	nan	nan	0	0	-0.00204463	0.00204463	-0.117149	0.117149	-0.245355	0.245355	-14.0578	14.0578	-0.00204463
2020-07-27	10	m	2	2	silh-ellipse	left	0	454	2792	15.1333	93.0667	14.2251	nan	nan	0	0	0.0157569	0.0157569	0.902806	0.902806	1.89083	1.89083	108.337	108.337	0.0157569
2020-07-27	10	m	2	2	silh-ellipse	left	0	470	2808	15.6667	93.6	14.7583	nan	nan	0	0	0.0101167	0.0101167	0.579645	0.579645	1.21401	1.21401	69.5574	69.5574	0.0101167
2020-07-27	10	m	2	2	silh-ellipse	left	0	518	2856	17.2667	95.2	16.35	nan	nan	0	0	0.00655081	0.00655081	0.375334	0.375334	0.786098	0.786098	45.0401	45.0401	0.00655081
2020-07-27	10	m	2	2	silh-ellipse	left	0	602	2940	20.0667	98	19.1417	nan	nan	0	0	-0.00608626	0.00608626	-0.348717	0.348717	-0.730351	0.730351	-41.846	41.846	-0.00608626
2020-07-27	10	m	2	2	silh-ellipse	left	0	617	2955	20.5667	98.5	19.6501	nan	nan	0	0	0.00322792	0.00322792	0.184946	0.184946	0.387351	0.387351	22.1936	22.1936	0.00322792
2020-07-27	10	m	2	2	silh-ellipse	left	0	680	3018	22.6667	100.6	21.7334	nan	nan	0	0	0.00354585	0.00354585	0.203162	0.203162	0.425502	0.425502	24.3795	24.3795	0.00354585
2020-07-27	10	m	2	2	silh-ellipse	left	0	708	3046	23.6	101.533	22.6667	nan	nan	0	0	0.00562429	0.00562429	0.322248	0.322248	0.674915	0.674915	38.6698	38.6698	0.00562429
2020-07-27	10	m	2	2	silh-ellipse	left	0	731	3069	24.3667	102.3	23.4334	nan	nan	0	0	0.0122303	0.0122303	0.700742	0.700742	1.46763	1.46763	84.0891	84.0891	0.0122303
2020-07-27	10	m	2	2	silh-ellipse	left	0	780	3118	26	103.933	25.0834	nan	nan	0	0	-0.00352192	0.00352192	-0.201791	0.201791	-0.42263	0.42263	-24.2149	24.2149	-0.00352192
2020-07-27	10	m	2	2	silh-ellipse	left	0	838	3176	27.9333	105.867	27.0751	nan	nan	0	0	-0.00105313	0.00105313	-0.0603398	0.0603398	-0.126375	0.126375	-7.24078	7.24078	-0.00105313
2020-07-27	10	m	2	2	silh-ellipse	left	0	859	3197	28.6333	106.567	27.825	nan	nan	0	0	-0.00639616	0.00639616	-0.366473	0.366473	-0.767539	0.767539	-43.9768	43.9768	-0.00639616
2020-07-27	10	m	2	2	silh-ellipse	left	0	926	3264	30.8667	108.8	30.0417	nan	nan	0	0	-0.00495095	0.00495095	-0.283669	0.283669	-0.594114	0.594114	-34.0402	34.0402	-0.00495095
2020-07-27	10	m	2	2	silh-ellipse	left	0	947	3285	31.5667	109.5	30.7417	nan	nan	0	0	0.00850441	0.00850441	0.487267	0.487267	1.02053	1.02053	58.472	58.472	0.00850441
2020-07-27	10	m	2	2	silh-ellipse	left	0	975	3313	32.5	110.433	31.6667	nan	nan	0	0	0.0144868	0.0144868	0.83003	0.83003	1.73841	1.73841	99.6036	99.6036	0.0144868
2020-07-27	10	m	2	2	silh-ellipse	left	0	1051	3389	35.0333	112.967	34.2001	nan	nan	0	0	0.0137564	0.0137564	0.788182	0.788182	1.65077	1.65077	94.5819	94.5819	0.0137564
2020-07-27	10	m	2	3	silh-ellipse	right	0	1	3508	0.0333333	116.933	-0.883335	nan	nan	0	0	-0.0122928	0.0122928	-0.704328	0.704328	-1.47514	1.47514	-84.5194	84.5194	0.0122928
2020-07-27	10	m	2	3	silh-ellipse	right	0	22	3529	0.733333	117.633	-0.199995	nan	nan	0	0	0.00749027	0.00749027	0.429161	0.429161	0.898833	0.898833	51.4993	51.4993	-0.00749027
2020-07-27	10	m	2	3	silh-ellipse	right	1	49	3556	1.63333	118.533	0.724999	0.987247	56.5651	0.987247	56.5651	0.0316673	0.0316673	1.8144	1.8144	3.80008	3.80008	217.728	217.728	-0.0316673
2020-07-27	10	m	2	3	silh-ellipse	right	1	73	3580	2.43333	119.333	1.50835	0.89974	51.5513	0.89974	51.5513	-0.0468382	0.0468382	-2.68363	2.68363	-5.62058	5.62058	-322.036	322.036	0.0468382
2020-07-27	10	m	2	3	silh-ellipse	right	1	135	3642	4.5	121.4	3.57502	0.831401	47.6358	0.831401	47.6358	-0.0296352	0.0296352	-1.69797	1.69797	-3.55622	3.55622	-203.756	203.756	0.0296352
2020-07-27	10	m	2	3	silh-ellipse	right	1	167	3674	5.56667	122.467	4.65834	0.600957	34.4323	0.600957	34.4323	0.0247645	0.0247645	1.4189	1.4189	2.97173	2.97173	170.268	170.268	-0.0247645
2020-07-27	10	m	2	3	silh-ellipse	right	0	406	3913	13.5333	130.433	12.6083	nan	nan	0	0	0.00476045	0.00476045	0.272754	0.272754	0.571254	0.571254	32.7304	32.7304	-0.00476045
2020-07-27	10	m	2	3	silh-ellipse	right	0	424	3931	14.1333	131.033	13.2167	nan	nan	0	0	0.00816169	0.00816169	0.46763	0.46763	0.979403	0.979403	56.1156	56.1156	-0.00816169
2020-07-27	10	m	2	3	silh-ellipse	right	0	485	3992	16.1667	133.067	15.2417	nan	nan	0	0	0.00523225	0.00523225	0.299786	0.299786	0.627869	0.627869	35.9743	35.9743	-0.00523225
2020-07-27	10	m	2	3	silh-ellipse	right	0	558	4065	18.6	135.5	17.6668	nan	nan	0	0	-0.00426617	0.00426617	-0.244433	0.244433	-0.51194	0.51194	-29.332	29.332	0.00426617
2020-07-27	10	m	2	3	silh-ellipse	right	0	641	4148	21.3667	138.267	20.4417	nan	nan	0	0	-0.00596715	0.00596715	-0.341892	0.341892	-0.716058	0.716058	-41.0271	41.0271	0.00596715
2020-07-27	10	m	2	3	silh-ellipse	right	0	707	4214	23.5667	140.467	22.6501	nan	nan	0	0	-0.00312258	0.00312258	-0.178911	0.178911	-0.37471	0.37471	-21.4693	21.4693	0.00312258
2020-07-27	10	m	2	3	silh-ellipse	right	0	742	4249	24.7333	141.633	23.8083	nan	nan	0	0	0.00132814	0.00132814	0.0760971	0.0760971	0.159377	0.159377	9.13165	9.13165	-0.00132814
2020-07-27	10	m	2	3	silh-ellipse	right	0	777	4284	25.9	142.8	24.975	nan	nan	0	0	0.0156455	0.0156455	0.89642	0.89642	1.87746	1.87746	107.57	107.57	-0.0156455
2020-07-27	10	m	2	3	silh-ellipse	right	0	797	4304	26.5667	143.467	25.6417	nan	nan	0	0	-0.00756369	0.00756369	-0.433368	0.433368	-0.907643	0.907643	-52.0041	52.0041	0.00756369
2020-07-27	10	m	2	3	silh-ellipse	right	0	815	4322	27.1667	144.067	26.2417	nan	nan	0	0	-0.00620915	0.00620915	-0.355758	0.355758	-0.745098	0.745098	-42.6909	42.6909	0.00620915
2020-07-27	10	m	2	3	silh-ellipse	right	0	831	4338	27.7	144.6	26.775	nan	nan	0	0	-0.00840165	0.00840165	-0.481379	0.481379	-1.0082	1.0082	-57.7655	57.7655	0.00840165
2020-07-27	10	m	2	3	silh-ellipse	right	0	914	4421	30.4667	147.367	29.5334	nan	nan	0	0	0.00593876	0.00593876	0.340266	0.340266	0.712651	0.712651	40.8319	40.8319	-0.00593876
2020-07-27	10	m	2	3	silh-ellipse	right	0	927	4434	30.9	147.8	29.9833	nan	nan	0	0	0.00316139	0.00316139	0.181134	0.181134	0.379366	0.379366	21.7361	21.7361	-0.00316139
2020-07-27	10	m	2	3	silh-ellipse	right	0	954	4461	31.8	148.7	30.8833	nan	nan	0	0	0.00618532	0.00618532	0.354393	0.354393	0.742239	0.742239	42.5271	42.5271	-0.00618532
2020-07-27	10	m	2	3	silh-ellipse	right	0	987	4494	32.9	149.8	31.9667	nan	nan	0	0	-0.00743483	0.00743483	-0.425984	0.425984	-0.892179	0.892179	-51.1181	51.1181	0.00743483
2020-07-27	10	m	2	3	silh-ellipse	right	0	1005	4512	33.5	150.4	32.575	nan	nan	0	0	0.00861014	0.00861014	0.493325	0.493325	1.03322	1.03322	59.1989	59.1989	-0.00861014
2020-07-27	10	m	2	3	silh-ellipse	right	0	1031	4538	34.3667	151.267	33.4418	nan	nan	0	0	0.0117171	0.0117171	0.671339	0.671339	1.40605	1.40605	80.5607	80.5607	-0.0117171
2020-07-27	10	m	2	3	silh-ellipse	right	0	1083	4590	36.1	153	35.1917	nan	nan	0	0	-0.00400614	0.00400614	-0.229535	0.229535	-0.480737	0.480737	-27.5442	27.5442	0.00400614
2020-07-27	10	m	2	3	silh-ellipse	right	0	1144	4651	38.1333	155.033	37.2001	nan	nan	0	0	0.00339934	0.00339934	0.194768	0.194768	0.407921	0.407921	23.3721	23.3721	-0.00339934
2020-07-27	10	m	2	4	silh-ellipse	left	1	52	4728	1.73333	157.6	0.800104	0.975758	55.9068	0.975758	55.9068	-0.00719859	0.00719859	-0.412449	0.412449	-0.863831	0.863831	-49.4939	49.4939	-0.00719859
2020-07-27	10	m	2	4	silh-ellipse	left	1	68	4744	2.26667	158.133	1.34176	0.906531	51.9404	0.906531	51.9404	-0.0249392	0.0249392	-1.42891	1.42891	-2.9927	2.9927	-171.469	171.469	-0.0249392
2020-07-27	10	m	2	4	silh-ellipse	left	1	135	4811	4.5	160.367	3.58332	0.831401	47.6358	0.831401	47.6358	0.0355488	0.0355488	2.03679	2.03679	4.26585	4.26585	244.415	244.415	0.0355488
2020-07-27	10	m	2	4	silh-ellipse	left	0	333	5009	11.1	166.967	10.1667	nan	nan	0	0	-0.00273123	0.00273123	-0.156488	0.156488	-0.327748	0.327748	-18.7786	18.7786	-0.00273123
2020-07-27	10	m	2	4	silh-ellipse	left	0	473	5149	15.7667	171.633	14.8501	nan	nan	0	0	0.00712857	0.00712857	0.408437	0.408437	0.855428	0.855428	49.0124	49.0124	0.00712857
2020-07-27	10	m	2	4	silh-ellipse	left	0	495	5171	16.5	172.367	15.5917	nan	nan	0	0	0.0026407	0.0026407	0.151301	0.151301	0.316884	0.316884	18.1561	18.1561	0.0026407
2020-07-27	10	m	2	4	silh-ellipse	left	0	515	5191	17.1667	173.033	16.2334	nan	nan	0	0	-0.00278656	0.00278656	-0.159658	0.159658	-0.334387	0.334387	-19.159	19.159	-0.00278656
2020-07-27	10	m	2	4	silh-ellipse	left	0	528	5204	17.6	173.467	16.6834	nan	nan	0	0	-0.00461784	0.00461784	-0.264583	0.264583	-0.554141	0.554141	-31.75	31.75	-0.00461784
2020-07-27	10	m	2	4	silh-ellipse	left	0	571	5247	19.0333	174.9	18.1	nan	nan	0	0	0.00446019	0.00446019	0.25555	0.25555	0.535223	0.535223	30.666	30.666	0.00446019
2020-07-27	10	m	2	4	silh-ellipse	left	0	600	5276	20	175.867	19.0917	nan	nan	0	0	-0.00184349	0.00184349	-0.105624	0.105624	-0.221219	0.221219	-12.6749	12.6749	-0.00184349
2020-07-27	10	m	2	4	silh-ellipse	left	0	625	5301	20.8333	176.7	19.9084	nan	nan	0	0	0.00464479	0.00464479	0.266127	0.266127	0.557375	0.557375	31.9352	31.9352	0.00464479
2020-07-27	10	m	2	4	silh-ellipse	left	0	649	5325	21.6333	177.5	20.725	nan	nan	0	0	0.0102193	0.0102193	0.585525	0.585525	1.22632	1.22632	70.263	70.263	0.0102193
2020-07-27	10	m	2	4	silh-ellipse	left	0	690	5366	23	178.867	22.075	nan	nan	0	0	-0.00649878	0.00649878	-0.372353	0.372353	-0.779854	0.779854	-44.6823	44.6823	-0.00649878
2020-07-27	10	m	2	4	silh-ellipse	left	0	727	5403	24.2333	180.1	23.3251	nan	nan	0	0	-0.00729427	0.00729427	-0.417931	0.417931	-0.875313	0.875313	-50.1517	50.1517	-0.00729427
2020-07-27	10	m	2	4	silh-ellipse	left	0	824	5500	27.4667	183.333	26.5417	nan	nan	0	0	-0.00310093	0.00310093	-0.17767	0.17767	-0.372112	0.372112	-21.3204	21.3204	-0.00310093
2020-07-27	10	m	2	4	silh-ellipse	left	0	853	5529	28.4333	184.3	27.5168	nan	nan	0	0	-0.0125206	0.0125206	-0.71738	0.71738	-1.50248	1.50248	-86.0856	86.0856	-0.0125206
2020-07-27	10	m	2	4	silh-ellipse	left	0	909	5585	30.3	186.167	29.3833	nan	nan	0	0	0.00534787	0.00534787	0.30641	0.30641	0.641744	0.641744	36.7692	36.7692	0.00534787
2020-07-27	10	m	2	4	silh-ellipse	left	0	983	5659	32.7667	188.633	31.85	nan	nan	0	0	0.00254344	0.00254344	0.145729	0.145729	0.305213	0.305213	17.4874	17.4874	0.00254344
2020-07-27	10	m	2	4	silh-ellipse	left	0	1052	5728	35.0667	190.933	34.1334	nan	nan	0	0	-0.0147941	0.0147941	-0.847639	0.847639	-1.77529	1.77529	-101.717	101.717	-0.0147941
2020-07-27	10	m	2	4	silh-ellipse	left	0	1115	5791	37.1667	193.033	36.25	nan	nan	0	0	0.0056704	0.0056704	0.32489	0.32489	0.680448	0.680448	38.9868	38.9868	0.0056704
2020-07-27	10	m	2	4	silh-ellipse	left	0	1159	5835	38.6333	194.5	37.7083	nan	nan	0	0	0.0114825	0.0114825	0.657899	0.657899	1.3779	1.3779	78.9478	78.9478	0.0114825
2020-07-27	10	m	2	5	silh-ellipse	left	0	22	5867	0.733333	195.567	-0.191671	nan	nan	0	0	-0.00523638	0.00523638	-0.300023	0.300023	-0.628366	0.628366	-36.0027	36.0027	-0.00523638
2020-07-27	10	m	2	5	silh-ellipse	left	1	58	5903	1.93333	196.767	1.00834	0.949154	54.3825	0.949154	54.3825	-0.0264127	0.0264127	-1.51333	1.51333	-3.16952	3.16952	-181.6	181.6	-0.0264127
2020-07-27	10	m	2	5	silh-ellipse	left	1	139	5984	4.63333	199.467	3.71666	0.80662	46.2159	0.80662	46.2159	-0.0166705	0.0166705	-0.955149	0.955149	-2.00046	2.00046	-114.618	114.618	-0.0166705
2020-07-27	10	m	2	5	silh-ellipse	left	1	196	6041	6.53333	201.367	5.60835	0.416898	23.8865	0.416898	23.8865	0.0162425	0.0162425	0.930626	0.930626	1.9491	1.9491	111.675	111.675	0.0162425
2020-07-27	10	m	2	5	silh-ellipse	left	1	243	6088	8.1	202.933	7.16666	0.353022	20.2267	0.353022	20.2267	0.0040792	0.0040792	0.233721	0.233721	0.489504	0.489504	28.0465	28.0465	0.0040792
2020-07-27	10	m	2	5	silh-ellipse	left	1	256	6101	8.53333	203.367	7.61666	0.222973	12.7754	0.222973	12.7754	0.00433504	0.00433504	0.248379	0.248379	0.520205	0.520205	29.8055	29.8055	0.00433504
2020-07-27	10	m	2	5	silh-ellipse	left	0	357	6202	11.9	206.733	10.9667	nan	nan	0	0	0.0079569	0.0079569	0.455897	0.455897	0.954828	0.954828	54.7076	54.7076	0.0079569
2020-07-27	10	m	2	5	silh-ellipse	left	0	374	6219	12.4667	207.3	11.5387	nan	nan	0	0	0.00644085	0.00644085	0.369034	0.369034	0.772902	0.772902	44.2841	44.2841	0.00644085
2020-07-27	10	m	2	5	silh-ellipse	left	0	393	6238	13.1	207.933	12.1773	nan	nan	0	0	0.00735986	0.00735986	0.421689	0.421689	0.883183	0.883183	50.6027	50.6027	0.00735986
2020-07-27	10	m	2	5	silh-ellipse	left	0	473	6318	15.7667	210.6	14.8388	nan	nan	0	0	0.00531662	0.00531662	0.30462	0.30462	0.637994	0.637994	36.5544	36.5544	0.00531662
2020-07-27	10	m	2	5	silh-ellipse	left	0	546	6391	18.2	213.033	17.2948	nan	nan	0	0	-0.00845956	0.00845956	-0.484697	0.484697	-1.01515	1.01515	-58.1636	58.1636	-0.00845956
2020-07-27	10	m	2	5	silh-ellipse	left	0	632	6477	21.0667	215.9	20.1417	nan	nan	0	0	0.00988354	0.00988354	0.566285	0.566285	1.18603	1.18603	67.9542	67.9542	0.00988354
2020-07-27	10	m	2	5	silh-ellipse	left	0	659	6504	21.9667	216.8	21.0547	nan	nan	0	0	0.00313329	0.00313329	0.179524	0.179524	0.375995	0.375995	21.5429	21.5429	0.00313329
2020-07-27	10	m	2	5	silh-ellipse	left	0	746	6591	24.8667	219.7	23.9501	nan	nan	0	0	0.0106256	0.0106256	0.608802	0.608802	1.27507	1.27507	73.0562	73.0562	0.0106256
2020-07-27	10	m	2	5	silh-ellipse	left	0	782	6627	26.0667	220.9	25.1586	nan	nan	0	0	-0.00897547	0.00897547	-0.514256	0.514256	-1.07706	1.07706	-61.7108	61.7108	-0.00897547
2020-07-27	10	m	2	5	silh-ellipse	left	0	806	6651	26.8667	221.7	25.9501	nan	nan	0	0	-0.0119161	0.0119161	-0.68274	0.68274	-1.42993	1.42993	-81.9287	81.9287	-0.0119161
2020-07-27	10	m	2	5	silh-ellipse	left	0	839	6684	27.9667	222.8	27.0667	nan	nan	0	0	0.00248407	0.00248407	0.142327	0.142327	0.298088	0.298088	17.0792	17.0792	0.00248407
2020-07-27	10	m	2	5	silh-ellipse	left	0	888	6733	29.6	224.433	28.6868	nan	nan	0	0	0.00111698	0.00111698	0.063998	0.063998	0.134037	0.134037	7.67976	7.67976	0.00111698
2020-07-27	10	m	2	5	silh-ellipse	left	0	925	6770	30.8333	225.667	29.9417	nan	nan	0	0	-0.00859037	0.00859037	-0.492192	0.492192	-1.03084	1.03084	-59.063	59.063	-0.00859037
2020-07-27	10	m	2	5	silh-ellipse	left	0	948	6793	31.6	226.433	30.7147	nan	nan	0	0	-0.00194166	0.00194166	-0.111249	0.111249	-0.232999	0.232999	-13.3498	13.3498	-0.00194166
2020-07-27	10	m	2	5	silh-ellipse	left	0	964	6809	32.1333	226.967	31.2417	nan	nan	0	0	-0.0103102	0.0103102	-0.590732	0.590732	-1.23723	1.23723	-70.8879	70.8879	-0.0103102
2020-07-27	10	m	2	5	silh-ellipse	left	0	993	6838	33.1	227.933	32.2001	nan	nan	0	0	0.00206573	0.00206573	0.118358	0.118358	0.247887	0.247887	14.2029	14.2029	0.00206573
2020-07-27	10	m	2	5	silh-ellipse	left	0	1030	6875	34.3333	229.167	33.4667	nan	nan	0	0	-0.00229454	0.00229454	-0.131467	0.131467	-0.275344	0.275344	-15.7761	15.7761	-0.00229454
2020-07-27	10	m	2	5	silh-ellipse	left	0	1133	6978	37.7667	232.6	36.8867	nan	nan	0	0	0.00588035	0.00588035	0.336919	0.336919	0.705642	0.705642	40.4303	40.4303	0.00588035
2020-07-27	10	m	2	6	silh-ellipse	right	0	11	7025	0.366667	234.167	-0.550745	nan	nan	0	0	-0.00232022	0.00232022	-0.132939	0.132939	-0.278427	0.278427	-15.9527	15.9527	0.00232022
2020-07-27	10	m	2	6	silh-ellipse	right	1	67	7081	2.23333	236.033	1.33334	0.911215	52.2088	0.911215	52.2088	0.0407177	0.0407177	2.33295	2.33295	4.88612	4.88612	279.954	279.954	-0.0407177
2020-07-27	10	m	2	6	silh-ellipse	right	1	135	7149	4.5	238.3	3.61657	0.831401	47.6358	0.831401	47.6358	-0.0531322	0.0531322	-3.04425	3.04425	-6.37586	6.37586	-365.31	365.31	0.0531322
2020-07-27	10	m	2	6	silh-ellipse	right	1	200	7214	6.66667	240.467	5.75328	0.416898	23.8865	0.416898	23.8865	-0.00604231	0.00604231	-0.346199	0.346199	-0.725077	0.725077	-41.5438	41.5438	0.00604231
2020-07-27	10	m	2	6	silh-ellipse	right	0	324	7338	10.8	244.6	9.89732	nan	nan	0	0	-0.00422831	0.00422831	-0.242265	0.242265	-0.507398	0.507398	-29.0718	29.0718	0.00422831
2020-07-27	10	m	2	6	silh-ellipse	right	0	472	7486	15.7333	249.533	14.8166	nan	nan	0	0	0.00295316	0.00295316	0.169204	0.169204	0.35438	0.35438	20.3045	20.3045	-0.00295316
2020-07-27	10	m	2	6	silh-ellipse	right	0	491	7505	16.3667	250.167	15.4499	nan	nan	0	0	0.0057073	0.0057073	0.327004	0.327004	0.684876	0.684876	39.2405	39.2405	-0.0057073
2020-07-27	10	m	2	6	silh-ellipse	right	0	547	7561	18.2333	252.033	17.3249	nan	nan	0	0	0.00256507	0.00256507	0.146967	0.146967	0.307808	0.307808	17.6361	17.6361	-0.00256507
2020-07-27	10	m	2	6	silh-ellipse	right	0	578	7592	19.2667	253.067	18.3499	nan	nan	0	0	0.00499477	0.00499477	0.286179	0.286179	0.599372	0.599372	34.3415	34.3415	-0.00499477
2020-07-27	10	m	2	6	silh-ellipse	right	0	629	7643	20.9667	254.767	20.0415	nan	nan	0	0	-0.00303359	0.00303359	-0.173812	0.173812	-0.364031	0.364031	-20.8575	20.8575	0.00303359
2020-07-27	10	m	2	6	silh-ellipse	right	0	653	7667	21.7667	255.567	20.8415	nan	nan	0	0	-0.0104277	0.0104277	-0.597462	0.597462	-1.25132	1.25132	-71.6955	71.6955	0.0104277
2020-07-27	10	m	2	6	silh-ellipse	right	0	746	7760	24.8667	258.667	23.9499	nan	nan	0	0	0.0181	0.0181	1.03705	1.03705	2.172	2.172	124.446	124.446	-0.0181
2020-07-27	10	m	2	6	silh-ellipse	right	0	787	7801	26.2333	260.033	25.3082	nan	nan	0	0	0.0101313	0.0101313	0.580479	0.580479	1.21575	1.21575	69.6575	69.6575	-0.0101313
2020-07-27	10	m	2	6	silh-ellipse	right	0	829	7843	27.6333	261.433	26.7249	nan	nan	0	0	-0.00576962	0.00576962	-0.330575	0.330575	-0.692354	0.692354	-39.669	39.669	0.00576962
2020-07-27	10	m	2	6	silh-ellipse	right	0	869	7883	28.9667	262.767	28.0416	nan	nan	0	0	0.00247126	0.00247126	0.141593	0.141593	0.296551	0.296551	16.9911	16.9911	-0.00247126
2020-07-27	10	m	2	6	silh-ellipse	right	0	899	7913	29.9667	263.767	29.05	nan	nan	0	0	-0.00263754	0.00263754	-0.15112	0.15112	-0.316505	0.316505	-18.1344	18.1344	0.00263754
2020-07-27	10	m	2	6	silh-ellipse	right	0	917	7931	30.5667	264.367	29.6332	nan	nan	0	0	0.00418017	0.00418017	0.239506	0.239506	0.50162	0.50162	28.7407	28.7407	-0.00418017
2020-07-27	10	m	2	6	silh-ellipse	right	0	942	7956	31.4	265.2	30.4833	nan	nan	0	0	-0.00296073	0.00296073	-0.169637	0.169637	-0.355288	0.355288	-20.3565	20.3565	0.00296073
2020-07-27	10	m	2	6	silh-ellipse	right	0	967	7981	32.2333	266.033	31.3248	nan	nan	0	0	0.00718856	0.00718856	0.411874	0.411874	0.862627	0.862627	49.4249	49.4249	-0.00718856
2020-07-27	10	m	2	6	silh-ellipse	right	0	1001	8015	33.3667	267.167	32.4415	nan	nan	0	0	0.016941	0.016941	0.970649	0.970649	2.03292	2.03292	116.478	116.478	-0.016941
2020-07-27	10	m	2	6	silh-ellipse	right	0	1046	8060	34.8667	268.667	33.9332	nan	nan	0	0	-0.00211181	0.00211181	-0.120998	0.120998	-0.253417	0.253417	-14.5197	14.5197	0.00211181
2020-07-27	10	m	2	6	silh-ellipse	right	0	1067	8081	35.5667	269.367	34.6332	nan	nan	0	0	-0.00235102	0.00235102	-0.134704	0.134704	-0.282123	0.282123	-16.1644	16.1644	0.00235102
2020-07-27	10	m	2	6	silh-ellipse	right	0	1089	8103	36.3	270.1	35.3665	nan	nan	0	0	0.0126519	0.0126519	0.7249	0.7249	1.51823	1.51823	86.9881	86.9881	-0.0126519
2020-07-27	10	m	2	6	silh-ellipse	right	0	1149	8163	38.3	272.1	37.3915	nan	nan	0	0	0.00345388	0.00345388	0.197893	0.197893	0.414466	0.414466	23.7471	23.7471	-0.00345388
2020-07-27	10	m	2	7	silh-ellipse	right	1	41	8224	1.36667	274.133	0.44999	1.01653	58.243	1.01653	58.243	0.00355284	0.00355284	0.203563	0.203563	0.426341	0.426341	24.4276	24.4276	-0.00355284
2020-07-27	10	m	2	7	silh-ellipse	right	1	90	8273	3	275.767	2.08332	0.89974	51.5513	0.89974	51.5513	-0.00477313	0.00477313	-0.27348	0.27348	-0.572776	0.572776	-32.8176	32.8176	0.00477313
2020-07-27	10	m	2	7	silh-ellipse	right	1	124	8307	4.13333	276.9	3.22498	0.877927	50.3015	0.877927	50.3015	-0.00190702	0.00190702	-0.109264	0.109264	-0.228843	0.228843	-13.1117	13.1117	0.00190702
2020-07-27	10	m	2	7	silh-ellipse	right	1	208	8391	6.93333	279.7	6.01665	0.416898	23.8865	0.416898	23.8865	0.00351022	0.00351022	0.201121	0.201121	0.421227	0.421227	24.1345	24.1345	-0.00351022
2020-07-27	10	m	2	7	silh-ellipse	right	0	299	8482	9.96667	282.733	9.05846	nan	nan	0	0	0.00861553	0.00861553	0.493633	0.493633	1.03386	1.03386	59.236	59.236	-0.00861553
2020-07-27	10	m	2	7	silh-ellipse	right	0	365	8548	12.1667	284.933	11.2334	nan	nan	0	0	-0.0123459	0.0123459	-0.707369	0.707369	-1.48151	1.48151	-84.8843	84.8843	0.0123459
2020-07-27	10	m	2	7	silh-ellipse	right	0	385	8568	12.8333	285.6	11.9083	nan	nan	0	0	-0.00611005	0.00611005	-0.35008	0.35008	-0.733206	0.733206	-42.0096	42.0096	0.00611005
2020-07-27	10	m	2	7	silh-ellipse	right	0	591	8774	19.7	292.467	18.775	nan	nan	0	0	0.00457748	0.00457748	0.26227	0.26227	0.549297	0.549297	31.4724	31.4724	-0.00457748
2020-07-27	10	m	2	7	silh-ellipse	right	0	618	8801	20.6	293.367	19.6667	nan	nan	0	0	-0.00507505	0.00507505	-0.290779	0.290779	-0.609007	0.609007	-34.8935	34.8935	0.00507505
2020-07-27	10	m	2	7	silh-ellipse	right	0	639	8822	21.3	294.067	20.3667	nan	nan	0	0	0.00512444	0.00512444	0.293609	0.293609	0.614933	0.614933	35.233	35.233	-0.00512444
2020-07-27	10	m	2	7	silh-ellipse	right	0	652	8835	21.7333	294.5	20.8251	nan	nan	0	0	0.00666716	0.00666716	0.382	0.382	0.800059	0.800059	45.84	45.84	-0.00666716
2020-07-27	10	m	2	7	silh-ellipse	right	0	680	8863	22.6667	295.433	21.7584	nan	nan	0	0	0.00759078	0.00759078	0.43492	0.43492	0.910893	0.910893	52.1903	52.1903	-0.00759078
2020-07-27	10	m	2	7	silh-ellipse	right	0	712	8895	23.7333	296.5	22.825	nan	nan	0	0	0.00449277	0.00449277	0.257417	0.257417	0.539132	0.539132	30.89	30.89	-0.00449277
2020-07-27	10	m	2	7	silh-ellipse	right	0	755	8938	25.1667	297.933	24.25	nan	nan	0	0	-0.00128284	0.00128284	-0.0735014	0.0735014	-0.153941	0.153941	-8.82017	8.82017	0.00128284
2020-07-27	10	m	2	7	silh-ellipse	right	0	787	8970	26.2333	299	25.325	nan	nan	0	0	0.00597513	0.00597513	0.34235	0.34235	0.717016	0.717016	41.082	41.082	-0.00597513
2020-07-27	10	m	2	7	silh-ellipse	right	0	828	9011	27.6	300.367	26.6667	nan	nan	0	0	-0.00255508	0.00255508	-0.146395	0.146395	-0.30661	0.30661	-17.5675	17.5675	0.00255508
2020-07-27	10	m	2	7	silh-ellipse	right	0	912	9095	30.4	303.167	29.4751	nan	nan	0	0	-0.00555583	0.00555583	-0.318326	0.318326	-0.6667	0.6667	-38.1991	38.1991	0.00555583
2020-07-27	10	m	2	7	silh-ellipse	right	0	965	9148	32.1667	304.933	31.2584	nan	nan	0	0	0.00607373	0.00607373	0.347999	0.347999	0.728847	0.728847	41.7599	41.7599	-0.00607373
2020-07-27	10	m	2	7	silh-ellipse	right	0	993	9176	33.1	305.867	32.175	nan	nan	0	0	-0.00384738	0.00384738	-0.220439	0.220439	-0.461686	0.461686	-26.4526	26.4526	0.00384738
2020-07-27	10	m	2	7	silh-ellipse	right	0	1024	9207	34.1333	306.9	33.225	nan	nan	0	0	0.00643035	0.00643035	0.368432	0.368432	0.771642	0.771642	44.2118	44.2118	-0.00643035
2020-07-27	10	m	2	7	silh-ellipse	right	0	1155	9338	38.5	311.267	37.5917	nan	nan	0	0	-0.00793646	0.00793646	-0.454726	0.454726	-0.952376	0.952376	-54.5671	54.5671	0.00793646
2020-07-27	10	m	2	8	silh-ellipse	left	1	71	9423	2.36667	314.1	1.43335	0.89974	51.5513	0.89974	51.5513	0.0248444	0.0248444	1.42348	1.42348	2.98133	2.98133	170.818	170.818	0.0248444
2020-07-27	10	m	2	8	silh-ellipse	left	1	100	9452	3.33333	315.067	2.41666	0.89974	51.5513	0.89974	51.5513	-0.0086453	0.0086453	-0.495339	0.495339	-1.03744	1.03744	-59.4407	59.4407	-0.0086453
2020-07-27	10	m	2	8	silh-ellipse	left	1	115	9467	3.83333	315.567	2.92499	0.89974	51.5513	0.89974	51.5513	0.00296762	0.00296762	0.170032	0.170032	0.356115	0.356115	20.4039	20.4039	0.00296762
2020-07-27	10	m	2	8	silh-ellipse	left	1	140	9492	4.66667	316.4	3.7333	0.799787	45.8244	0.799787	45.8244	-0.0247607	0.0247607	-1.41869	1.41869	-2.97129	2.97129	-170.242	170.242	-0.0247607
2020-07-27	10	m	2	8	silh-ellipse	left	1	181	9533	6.03333	317.767	5.11677	0.464698	26.6253	0.464698	26.6253	-0.0103209	0.0103209	-0.591342	0.591342	-1.2385	1.2385	-70.961	70.961	-0.0103209
2020-07-27	10	m	2	8	silh-ellipse	left	1	221	9573	7.36667	319.1	6.44166	0.416898	23.8865	0.416898	23.8865	0.0139491	0.0139491	0.799223	0.799223	1.67389	1.67389	95.9068	95.9068	0.0139491
2020-07-27	10	m	2	8	silh-ellipse	left	0	299	9651	9.96667	321.7	9.0501	nan	nan	0	0	0.00414884	0.00414884	0.237711	0.237711	0.497861	0.497861	28.5253	28.5253	0.00414884
2020-07-27	10	m	2	8	silh-ellipse	left	0	340	9692	11.3333	323.067	10.4084	nan	nan	0	0	0.00390563	0.00390563	0.223776	0.223776	0.468676	0.468676	26.8531	26.8531	0.00390563
2020-07-27	10	m	2	8	silh-ellipse	left	0	425	9777	14.1667	325.9	13.25	nan	nan	0	0	-0.0047061	0.0047061	-0.26964	0.26964	-0.564732	0.564732	-32.3568	32.3568	-0.0047061
2020-07-27	10	m	2	8	silh-ellipse	left	0	447	9799	14.9	326.633	13.9917	nan	nan	0	0	0.00233023	0.00233023	0.133512	0.133512	0.279628	0.279628	16.0215	16.0215	0.00233023
2020-07-27	10	m	2	8	silh-ellipse	left	0	483	9835	16.1	327.833	15.1917	nan	nan	0	0	-0.00416805	0.00416805	-0.238811	0.238811	-0.500165	0.500165	-28.6574	28.6574	-0.00416805
2020-07-27	10	m	2	8	silh-ellipse	left	0	510	9862	17	328.733	16.0833	nan	nan	0	0	-0.00642614	0.00642614	-0.368191	0.368191	-0.771136	0.771136	-44.1829	44.1829	-0.00642614
2020-07-27	10	m	2	8	silh-ellipse	left	0	544	9896	18.1333	329.867	17.2083	nan	nan	0	0	-0.00290229	0.00290229	-0.166289	0.166289	-0.348275	0.348275	-19.9547	19.9547	-0.00290229
2020-07-27	10	m	2	8	silh-ellipse	left	0	566	9918	18.8667	330.6	17.95	nan	nan	0	0	0.00506443	0.00506443	0.29017	0.29017	0.607731	0.607731	34.8204	34.8204	0.00506443
2020-07-27	10	m	2	8	silh-ellipse	left	0	587	9939	19.5667	331.3	18.6584	nan	nan	0	0	-0.00639629	0.00639629	-0.366481	0.366481	-0.767555	0.767555	-43.9777	43.9777	-0.00639629
2020-07-27	10	m	2	8	silh-ellipse	left	0	658	10010	21.9333	333.667	21.0083	nan	nan	0	0	-0.00303306	0.00303306	-0.173782	0.173782	-0.363967	0.363967	-20.8538	20.8538	-0.00303306
2020-07-27	10	m	2	8	silh-ellipse	left	0	772	10124	25.7333	337.467	24.8084	nan	nan	0	0	0.00168126	0.00168126	0.0963292	0.0963292	0.201751	0.201751	11.5595	11.5595	0.00168126
2020-07-27	10	m	2	8	silh-ellipse	left	0	824	10176	27.4667	339.2	26.5501	nan	nan	0	0	0.00684498	0.00684498	0.392188	0.392188	0.821398	0.821398	47.0626	47.0626	0.00684498
2020-07-27	10	m	2	8	silh-ellipse	left	0	854	10206	28.4667	340.2	27.5418	nan	nan	0	0	0.00908422	0.00908422	0.520488	0.520488	1.09011	1.09011	62.4585	62.4585	0.00908422
2020-07-27	10	m	2	8	silh-ellipse	left	0	894	10246	29.8	341.533	28.8666	nan	nan	0	0	0.00735447	0.00735447	0.42138	0.42138	0.882536	0.882536	50.5656	50.5656	0.00735447
2020-07-27	10	m	2	8	silh-ellipse	left	0	1010	10362	33.6667	345.4	32.7417	nan	nan	0	0	0.00292272	0.00292272	0.167459	0.167459	0.350726	0.350726	20.0951	20.0951	0.00292272
2020-07-27	10	m	2	8	silh-ellipse	left	0	1059	10411	35.3	347.033	34.3834	nan	nan	0	0	-0.00878583	0.00878583	-0.503391	0.503391	-1.0543	1.0543	-60.4069	60.4069	-0.00878583
2020-07-27	10	m	2	8	silh-ellipse	left	0	1108	10460	36.9333	348.667	36.0168	nan	nan	0	0	-0.00772815	0.00772815	-0.44279	0.44279	-0.927378	0.927378	-53.1348	53.1348	-0.00772815
2020-07-27	10	m	2	8	silh-ellipse	left	0	1129	10481	37.6333	349.367	36.7084	nan	nan	0	0	0.00338194	0.00338194	0.193771	0.193771	0.405833	0.405833	23.2525	23.2525	0.00338194
2020-07-27	10	m	2	8	silh-ellipse	left	0	1160	10512	38.6667	350.4	37.7501	nan	nan	0	0	-0.00177887	0.00177887	-0.101922	0.101922	-0.213464	0.213464	-12.2306	12.2306	-0.00177887
2020-07-27	10	m	2	9	silh-ellipse	right	0	13	10534	0.433333	351.133	-0.491679	nan	nan	0	0	0.0011348	0.0011348	0.0650195	0.0650195	0.136177	0.136177	7.80234	7.80234	-0.0011348
2020-07-27	10	m	2	9	silh-ellipse	right	1	82	10603	2.73333	353.433	1.79998	0.89974	51.5513	0.89974	51.5513	-0.0222036	0.0222036	-1.27218	1.27218	-2.66444	2.66444	-152.661	152.661	0.0222036
2020-07-27	10	m	2	9	silh-ellipse	right	1	133	10654	4.43333	355.133	3.51666	0.839374	48.0926	0.839374	48.0926	0.0246886	0.0246886	1.41455	1.41455	2.96263	2.96263	169.746	169.746	-0.0246886
2020-07-27	10	m	2	9	silh-ellipse	right	1	235	10756	7.83333	358.533	6.90823	0.416898	23.8865	0.416898	23.8865	0.00393871	0.00393871	0.225671	0.225671	0.472645	0.472645	27.0806	27.0806	-0.00393871
2020-07-27	10	m	2	9	silh-ellipse	right	0	361	10882	12.0333	362.733	11.1082	nan	nan	0	0	-0.00993974	0.00993974	-0.569505	0.569505	-1.19277	1.19277	-68.3406	68.3406	0.00993974
2020-07-27	10	m	2	9	silh-ellipse	right	0	393	10914	13.1	363.8	12.1666	nan	nan	0	0	-0.00832069	0.00832069	-0.47674	0.47674	-0.998482	0.998482	-57.2088	57.2088	0.00832069
2020-07-27	10	m	2	9	silh-ellipse	right	0	466	10987	15.5333	366.233	14.6082	nan	nan	0	0	-0.00553758	0.00553758	-0.31728	0.31728	-0.664509	0.664509	-38.0736	38.0736	0.00553758
2020-07-27	10	m	2	9	silh-ellipse	right	0	504	11025	16.8	367.5	15.8666	nan	nan	0	0	0.00698092	0.00698092	0.399977	0.399977	0.83771	0.83771	47.9973	47.9973	-0.00698092
2020-07-27	10	m	2	9	silh-ellipse	right	0	555	11076	18.5	369.2	17.5832	nan	nan	0	0	0.0131518	0.0131518	0.753542	0.753542	1.57822	1.57822	90.4251	90.4251	-0.0131518
2020-07-27	10	m	2	9	silh-ellipse	right	0	586	11107	19.5333	370.233	18.6249	nan	nan	0	0	0.0054217	0.0054217	0.31064	0.31064	0.650603	0.650603	37.2768	37.2768	-0.0054217
2020-07-27	10	m	2	9	silh-ellipse	right	0	607	11128	20.2333	370.933	19.3166	nan	nan	0	0	0.00360214	0.00360214	0.206388	0.206388	0.432257	0.432257	24.7665	24.7665	-0.00360214
2020-07-27	10	m	2	9	silh-ellipse	right	0	647	11168	21.5667	372.267	20.6499	nan	nan	0	0	-0.0205024	0.0205024	-1.1747	1.1747	-2.46028	2.46028	-140.964	140.964	0.0205024
2020-07-27	10	m	2	9	silh-ellipse	right	0	697	11218	23.2333	373.933	22.3082	nan	nan	0	0	-0.00169367	0.00169367	-0.0970403	0.0970403	-0.203241	0.203241	-11.6448	11.6448	0.00169367
2020-07-27	10	m	2	9	silh-ellipse	right	0	732	11253	24.4	375.1	23.4749	nan	nan	0	0	0.00558877	0.00558877	0.320213	0.320213	0.670652	0.670652	38.4255	38.4255	-0.00558877
2020-07-27	10	m	2	9	silh-ellipse	right	0	774	11295	25.8	376.5	24.8832	nan	nan	0	0	0.00658528	0.00658528	0.377309	0.377309	0.790233	0.790233	45.277	45.277	-0.00658528
2020-07-27	10	m	2	9	silh-ellipse	right	0	823	11344	27.4333	378.133	26.5165	nan	nan	0	0	-0.00642374	0.00642374	-0.368053	0.368053	-0.770849	0.770849	-44.1664	44.1664	0.00642374
2020-07-27	10	m	2	9	silh-ellipse	right	0	846	11367	28.2	378.9	27.2916	nan	nan	0	0	-0.00190687	0.00190687	-0.109255	0.109255	-0.228824	0.228824	-13.1107	13.1107	0.00190687
2020-07-27	10	m	2	9	silh-ellipse	right	0	920	11441	30.6667	381.367	29.7332	nan	nan	0	0	0.00379198	0.00379198	0.217264	0.217264	0.455037	0.455037	26.0717	26.0717	-0.00379198
2020-07-27	10	m	2	9	silh-ellipse	right	0	938	11459	31.2667	381.967	30.3499	nan	nan	0	0	0.00694663	0.00694663	0.398013	0.398013	0.833596	0.833596	47.7615	47.7615	-0.00694663
2020-07-27	10	m	2	9	silh-ellipse	right	0	1040	11561	34.6667	385.367	33.7583	nan	nan	0	0	-0.0032601	0.0032601	-0.18679	0.18679	-0.391211	0.391211	-22.4148	22.4148	0.0032601
2020-07-27	10	m	2	9	silh-ellipse	right	0	1094	11615	36.4667	387.167	35.5415	nan	nan	0	0	0.00532438	0.00532438	0.305065	0.305065	0.638926	0.638926	36.6078	36.6078	-0.00532438
2020-07-27	10	m	2	9	silh-ellipse	right	0	1120	11641	37.3333	388.033	36.4249	nan	nan	0	0	-0.00563473	0.00563473	-0.322846	0.322846	-0.676167	0.676167	-38.7415	38.7415	0.00563473
2020-07-31	10	m	3	0	bio-rand	right	0	23	23	0.766667	0.766667	-0.141566	nan	nan	0	0	-0.00711537	0.00711537	-0.40768	0.40768	-0.853844	0.853844	-48.9217	48.9217	0.00711537
2020-07-31	10	m	3	0	bio-rand	right	1	52	52	1.73333	1.73333	0.824972	0.975758	55.9068	0.975758	55.9068	0.0487234	0.0487234	2.79165	2.79165	5.84681	5.84681	334.998	334.998	-0.0487234
2020-07-31	10	m	3	0	bio-rand	right	1	78	78	2.6	2.6	1.68322	0.89974	51.5513	0.89974	51.5513	-0.0557313	0.0557313	-3.19317	3.19317	-6.68776	6.68776	-383.18	383.18	0.0557313
2020-07-31	10	m	3	0	bio-rand	right	1	239	239	7.96667	7.96667	7.04996	0.388412	22.2544	0.388412	22.2544	-0.00891155	0.00891155	-0.510594	0.510594	-1.06939	1.06939	-61.2713	61.2713	0.00891155
2020-07-31	10	m	3	0	bio-rand	right	0	459	459	15.3	15.3	14.3665	nan	nan	0	0	0.00424476	0.00424476	0.243207	0.243207	0.509371	0.509371	29.1848	29.1848	-0.00424476
2020-07-31	10	m	3	0	bio-rand	right	0	486	486	16.2	16.2	15.2833	nan	nan	0	0	-0.0118717	0.0118717	-0.6802	0.6802	-1.42461	1.42461	-81.6241	81.6241	0.0118717
2020-07-31	10	m	3	0	bio-rand	right	0	503	503	16.7667	16.7667	15.8415	nan	nan	0	0	-0.00492935	0.00492935	-0.282431	0.282431	-0.591522	0.591522	-33.8917	33.8917	0.00492935
2020-07-31	10	m	3	0	bio-rand	right	0	529	529	17.6333	17.6333	16.7083	nan	nan	0	0	-0.0069869	0.0069869	-0.40032	0.40032	-0.838428	0.838428	-48.0384	48.0384	0.0069869
2020-07-31	10	m	3	0	bio-rand	right	0	589	589	19.6333	19.6333	18.7165	nan	nan	0	0	-0.00529856	0.00529856	-0.303585	0.303585	-0.635827	0.635827	-36.4302	36.4302	0.00529856
2020-07-31	10	m	3	0	bio-rand	right	0	609	609	20.3	20.3	19.3666	nan	nan	0	0	-0.00474359	0.00474359	-0.271788	0.271788	-0.569231	0.569231	-32.6145	32.6145	0.00474359
2020-07-31	10	m	3	0	bio-rand	right	0	623	623	20.7667	20.7667	19.85	nan	nan	0	0	-0.0023188	0.0023188	-0.132857	0.132857	-0.278256	0.278256	-15.9429	15.9429	0.0023188
2020-07-31	10	m	3	0	bio-rand	right	0	665	665	22.1667	22.1667	21.2415	nan	nan	0	0	-0.00246488	0.00246488	-0.141227	0.141227	-0.295785	0.295785	-16.9473	16.9473	0.00246488
2020-07-31	10	m	3	0	bio-rand	right	0	707	707	23.5667	23.5667	22.6333	nan	nan	0	0	0.0144895	0.0144895	0.83019	0.83019	1.73875	1.73875	99.6228	99.6228	-0.0144895
2020-07-31	10	m	3	0	bio-rand	right	0	743	743	24.7667	24.7667	23.8583	nan	nan	0	0	0.00735931	0.00735931	0.421657	0.421657	0.883117	0.883117	50.5989	50.5989	-0.00735931
2020-07-31	10	m	3	0	bio-rand	right	0	759	759	25.3	25.3	24.3832	nan	nan	0	0	-0.00551497	0.00551497	-0.315985	0.315985	-0.661797	0.661797	-37.9181	37.9181	0.00551497
2020-07-31	10	m	3	0	bio-rand	right	0	778	778	25.9333	25.9333	24.9999	nan	nan	0	0	-0.0167433	0.0167433	-0.959318	0.959318	-2.00919	2.00919	-115.118	115.118	0.0167433
2020-07-31	10	m	3	0	bio-rand	right	0	843	843	28.1	28.1	27.1915	nan	nan	0	0	-0.00889532	0.00889532	-0.509664	0.509664	-1.06744	1.06744	-61.1597	61.1597	0.00889532
2020-07-31	10	m	3	0	bio-rand	right	0	872	872	29.0667	29.0667	28.1582	nan	nan	0	0	-0.0106869	0.0106869	-0.612312	0.612312	-1.28242	1.28242	-73.4775	73.4775	0.0106869
2020-07-31	10	m	3	0	bio-rand	right	0	893	893	29.7667	29.7667	28.8499	nan	nan	0	0	0.0210555	0.0210555	1.20639	1.20639	2.52666	2.52666	144.767	144.767	-0.0210555
2020-07-31	10	m	3	0	bio-rand	right	0	912	912	30.4	30.4	29.4666	nan	nan	0	0	0.0157309	0.0157309	0.901317	0.901317	1.88771	1.88771	108.158	108.158	-0.0157309
2020-07-31	10	m	3	0	bio-rand	right	0	948	948	31.6	31.6	30.6749	nan	nan	0	0	0.0151216	0.0151216	0.866405	0.866405	1.81459	1.81459	103.969	103.969	-0.0151216
2020-07-31	10	m	3	0	bio-rand	right	0	969	969	32.3	32.3	31.4166	nan	nan	0	0	-0.018907	0.018907	-1.08329	1.08329	-2.26883	2.26883	-129.995	129.995	0.018907
2020-07-31	10	m	3	0	bio-rand	right	0	1002	1002	33.4	33.4	32.6082	nan	nan	0	0	-0.00379672	0.00379672	-0.217536	0.217536	-0.455607	0.455607	-26.1043	26.1043	0.00379672
2020-07-31	10	m	3	0	bio-rand	right	0	1017	1017	33.9	33.9	33.1	nan	nan	0	0	-0.0122707	0.0122707	-0.703058	0.703058	-1.47248	1.47248	-84.367	84.367	0.0122707
2020-07-31	10	m	3	0	bio-rand	right	0	1033	1033	34.4333	34.4333	33.6583	nan	nan	0	0	-0.0155372	0.0155372	-0.890216	0.890216	-1.86446	1.86446	-106.826	106.826	0.0155372
2020-07-31	10	m	3	0	bio-rand	right	0	1087	1087	36.2333	36.2333	35.4582	nan	nan	0	0	-0.00893085	0.00893085	-0.5117	0.5117	-1.0717	1.0717	-61.404	61.404	0.00893085
2020-07-31	10	m	3	0	bio-rand	right	0	1115	1115	37.1667	37.1667	36.3749	nan	nan	0	0	-0.0107392	0.0107392	-0.615312	0.615312	-1.28871	1.28871	-73.8374	73.8374	0.0107392
2020-07-31	10	m	3	1	bio-rand	left	1	52	1221	1.73333	40.7	0.824988	0.975758	55.9068	0.975758	55.9068	-0.00567448	0.00567448	-0.325124	0.325124	-0.680937	0.680937	-39.0148	39.0148	-0.00567448
2020-07-31	10	m	3	1	bio-rand	left	1	63	1232	2.1	41.0667	1.18315	0.928767	53.2144	0.928767	53.2144	-0.0066628	0.0066628	-0.38175	0.38175	-0.799536	0.799536	-45.81	45.81	-0.0066628
2020-07-31	10	m	3	1	bio-rand	left	1	133	1302	4.43333	43.4	3.49996	0.839374	48.0926	0.839374	48.0926	0.0404996	0.0404996	2.32046	2.32046	4.85995	4.85995	278.455	278.455	0.0404996
2020-07-31	10	m	3	1	bio-rand	left	1	205	1374	6.83333	45.8	5.92476	0.416898	23.8865	0.416898	23.8865	-0.013431	0.013431	-0.769541	0.769541	-1.61172	1.61172	-92.345	92.345	-0.013431
2020-07-31	10	m	3	1	bio-rand	left	0	328	1497	10.9333	49.9	10.0081	nan	nan	0	0	-0.0143308	0.0143308	-0.821095	0.821095	-1.7197	1.7197	-98.5314	98.5314	-0.0143308
2020-07-31	10	m	3	1	bio-rand	left	0	357	1526	11.9	50.8667	10.9748	nan	nan	0	0	-0.00813381	0.00813381	-0.466033	0.466033	-0.976057	0.976057	-55.924	55.924	-0.00813381
2020-07-31	10	m	3	1	bio-rand	left	0	395	1564	13.1667	52.1333	12.2582	nan	nan	0	0	-0.00553971	0.00553971	-0.317402	0.317402	-0.664765	0.664765	-38.0882	38.0882	-0.00553971
2020-07-31	10	m	3	1	bio-rand	left	0	424	1593	14.1333	53.1	13.2248	nan	nan	0	0	0.00636835	0.00636835	0.36488	0.36488	0.764203	0.764203	43.7856	43.7856	0.00636835
2020-07-31	10	m	3	1	bio-rand	left	0	527	1696	17.5667	56.5333	16.6581	nan	nan	0	0	0.00630735	0.00630735	0.361384	0.361384	0.756882	0.756882	43.3661	43.3661	0.00630735
2020-07-31	10	m	3	1	bio-rand	left	0	548	1717	18.2667	57.2333	17.3414	nan	nan	0	0	0.00917332	0.00917332	0.525593	0.525593	1.1008	1.1008	63.0711	63.0711	0.00917332
2020-07-31	10	m	3	1	bio-rand	left	0	590	1759	19.6667	58.6333	18.7498	nan	nan	0	0	-0.00697509	0.00697509	-0.399643	0.399643	-0.837011	0.837011	-47.9572	47.9572	-0.00697509
2020-07-31	10	m	3	1	bio-rand	left	0	657	1826	21.9	60.8667	20.9748	nan	nan	0	0	0.00801149	0.00801149	0.459024	0.459024	0.961378	0.961378	55.0829	55.0829	0.00801149
2020-07-31	10	m	3	1	bio-rand	left	0	679	1848	22.6333	61.6	21.7081	nan	nan	0	0	-0.0118387	0.0118387	-0.678306	0.678306	-1.42064	1.42064	-81.3967	81.3967	-0.0118387
2020-07-31	10	m	3	1	bio-rand	left	0	729	1898	24.3	63.2667	23.3748	nan	nan	0	0	0.0054168	0.0054168	0.31036	0.31036	0.650016	0.650016	37.2432	37.2432	0.0054168
2020-07-31	10	m	3	1	bio-rand	left	0	763	1932	25.4333	64.4	24.5164	nan	nan	0	0	0.00526721	0.00526721	0.301789	0.301789	0.632065	0.632065	36.2146	36.2146	0.00526721
2020-07-31	10	m	3	1	bio-rand	left	0	804	1973	26.8	65.7667	25.8748	nan	nan	0	0	-0.00488285	0.00488285	-0.279767	0.279767	-0.585942	0.585942	-33.572	33.572	-0.00488285
2020-07-31	10	m	3	1	bio-rand	left	0	862	2031	28.7333	67.7	27.7998	nan	nan	0	0	0.00957381	0.00957381	0.548539	0.548539	1.14886	1.14886	65.8247	65.8247	0.00957381
2020-07-31	10	m	3	1	bio-rand	left	0	880	2049	29.3333	68.3	28.4081	nan	nan	0	0	0.010698	0.010698	0.61295	0.61295	1.28376	1.28376	73.554	73.554	0.010698
2020-07-31	10	m	3	1	bio-rand	left	0	956	2125	31.8667	70.8333	30.9582	nan	nan	0	0	0.0138565	0.0138565	0.793916	0.793916	1.66277	1.66277	95.27	95.27	0.0138565
2020-07-31	10	m	3	1	bio-rand	left	0	974	2143	32.4667	71.4333	31.5638	nan	nan	0	0	-0.0104503	0.0104503	-0.598759	0.598759	-1.25404	1.25404	-71.8511	71.8511	-0.0104503
2020-07-31	10	m	3	1	bio-rand	left	0	1025	2194	34.1667	73.1333	33.2415	nan	nan	0	0	-0.00218721	0.00218721	-0.125318	0.125318	-0.262465	0.262465	-15.0382	15.0382	-0.00218721
2020-07-31	10	m	3	1	bio-rand	left	0	1041	2210	34.7	73.6667	33.7748	nan	nan	0	0	0.0100059	0.0100059	0.573295	0.573295	1.20071	1.20071	68.7954	68.7954	0.0100059
2020-07-31	10	m	3	1	bio-rand	left	0	1061	2230	35.3667	74.3333	34.4558	nan	nan	0	0	0.0127697	0.0127697	0.731652	0.731652	1.53237	1.53237	87.7982	87.7982	0.0127697
2020-07-31	10	m	3	1	bio-rand	left	0	1082	2251	36.0667	75.0333	35.1415	nan	nan	0	0	0.01251	0.01251	0.71677	0.71677	1.5012	1.5012	86.0124	86.0124	0.01251
2020-07-31	10	m	3	2	bio-rand	right	0	20	2358	0.666667	78.6	-0.896734	nan	nan	0	0	0.022691	0.022691	1.3001	1.3001	2.72292	2.72292	156.012	156.012	-0.022691
2020-07-31	10	m	3	2	bio-rand	right	1	43	2381	1.43333	79.3667	2.01156	1.00908	57.8162	1.00908	57.8162	0.00728591	0.00728591	0.417452	0.417452	0.874309	0.874309	50.0942	50.0942	-0.00728591
2020-07-31	10	m	3	2	bio-rand	right	1	50	2388	1.66667	79.6	2.96157	0.984005	56.3793	0.984005	56.3793	-0.00203113	0.00203113	-0.116375	0.116375	-0.243736	0.243736	-13.965	13.965	0.00203113
2020-07-31	10	m	3	2	bio-rand	right	1	58	2396	1.93333	79.8667	3.98264	0.949154	54.3825	0.949154	54.3825	0.0587455	0.0587455	3.36587	3.36587	7.04946	7.04946	403.904	403.904	-0.0587455
2020-07-31	10	m	3	2	bio-rand	right	1	69	2407	2.3	80.2333	5.30324	0.901108	51.6297	0.901108	51.6297	-0.0536202	0.0536202	-3.07221	3.07221	-6.43443	6.43443	-368.666	368.666	0.0536202
2020-07-31	10	m	3	2	bio-rand	right	1	123	2461	4.1	82.0333	11.6949	0.881525	50.5077	0.881525	50.5077	-0.0359161	0.0359161	-2.05784	2.05784	-4.30993	4.30993	-246.941	246.941	0.0359161
2020-07-31	10	m	3	2	bio-rand	right	1	133	2471	4.43333	82.3667	12.8602	0.839374	48.0926	0.839374	48.0926	-0.0391065	0.0391065	-2.24064	2.24064	-4.69278	4.69278	-268.877	268.877	0.0391065
2020-07-31	10	m	3	2	bio-rand	right	1	140	2478	4.66667	82.6	13.7957	0.799787	45.8244	0.799787	45.8244	-0.0207125	0.0207125	-1.18674	1.18674	-2.4855	2.4855	-142.408	142.408	0.0207125
2020-07-31	10	m	3	2	bio-rand	right	1	146	2484	4.86667	82.8	14.5949	0.759492	43.5157	0.759492	43.5157	0.0271398	0.0271398	1.555	1.555	3.25678	3.25678	186.6	186.6	-0.0271398
2020-07-31	10	m	3	2	bio-rand	right	1	154	2492	5.13333	83.0667	15.5935	0.7026	40.256	0.7026	40.256	0.0312528	0.0312528	1.79065	1.79065	3.75034	3.75034	214.879	214.879	-0.0312528
2020-07-31	10	m	3	2	bio-rand	right	1	160	2498	5.33333	83.2667	16.4366	0.656537	37.6168	0.656537	37.6168	-0.0404352	0.0404352	-2.31677	2.31677	-4.85223	4.85223	-278.012	278.012	0.0404352
2020-07-31	10	m	3	2	bio-rand	right	1	179	2517	5.96667	83.9	18.9114	0.487091	27.9083	0.487091	27.9083	0.0261838	0.0261838	1.50022	1.50022	3.14206	3.14206	180.027	180.027	-0.0261838
2020-07-31	10	m	3	2	bio-rand	right	1	192	2530	6.4	84.3333	20.6532	0.416898	23.8865	0.416898	23.8865	0.0145465	0.0145465	0.833454	0.833454	1.74558	1.74558	100.015	100.015	-0.0145465
2020-07-31	10	m	3	2	bio-rand	right	1	240	2578	8	85.9333	26.8032	0.376213	21.5554	0.376213	21.5554	-0.0148394	0.0148394	-0.850236	0.850236	-1.78073	1.78073	-102.028	102.028	0.0148394
2020-07-31	10	m	3	2	bio-rand	right	0	323	2661	10.7667	88.7	32.3616	nan	nan	0	0	-0.0196488	0.0196488	-1.12579	1.12579	-2.35786	2.35786	-135.095	135.095	0.0196488
2020-07-31	10	m	3	2	bio-rand	right	0	368	2706	12.2667	90.2	33.8616	nan	nan	0	0	-0.00845326	0.00845326	-0.484336	0.484336	-1.01439	1.01439	-58.1204	58.1204	0.00845326
2020-07-31	10	m	3	2	bio-rand	right	0	404	2742	13.4667	91.4	35.0586	nan	nan	0	0	-0.00221237	0.00221237	-0.12676	0.12676	-0.265485	0.265485	-15.2112	15.2112	0.00221237
2020-07-31	10	m	3	2	bio-rand	right	0	458	2796	15.2667	93.2	36.8532	nan	nan	0	0	-0.0083449	0.0083449	-0.478127	0.478127	-1.00139	1.00139	-57.3753	57.3753	0.0083449
2020-07-31	10	m	3	2	bio-rand	right	0	497	2835	16.5667	94.5	38.1616	nan	nan	0	0	-0.00610378	0.00610378	-0.349721	0.349721	-0.732454	0.732454	-41.9665	41.9665	0.00610378
2020-07-31	10	m	3	2	bio-rand	right	0	532	2870	17.7333	95.6667	39.3365	nan	nan	0	0	0.0106636	0.0106636	0.610979	0.610979	1.27963	1.27963	73.3175	73.3175	-0.0106636
2020-07-31	10	m	3	2	bio-rand	right	0	583	2921	19.4333	97.3667	41.0386	nan	nan	0	0	0.00722682	0.00722682	0.414066	0.414066	0.867218	0.867218	49.6879	49.6879	-0.00722682
2020-07-31	10	m	3	2	bio-rand	right	0	625	2963	20.8333	98.7667	42.4458	nan	nan	0	0	-0.00650727	0.00650727	-0.372839	0.372839	-0.780873	0.780873	-44.7407	44.7407	0.00650727
2020-07-31	10	m	3	2	bio-rand	right	0	654	2992	21.8	99.7333	43.4117	nan	nan	0	0	0.00677224	0.00677224	0.388021	0.388021	0.812668	0.812668	46.5625	46.5625	-0.00677224
2020-07-31	10	m	3	2	bio-rand	right	0	713	3051	23.7667	101.7	45.3699	nan	nan	0	0	-0.00600233	0.00600233	-0.343908	0.343908	-0.72028	0.72028	-41.269	41.269	0.00600233
2020-07-31	10	m	3	2	bio-rand	right	0	761	3099	25.3667	103.3	46.9786	nan	nan	0	0	-0.0079614	0.0079614	-0.456155	0.456155	-0.955369	0.955369	-54.7386	54.7386	0.0079614
2020-07-31	10	m	3	2	bio-rand	right	0	783	3121	26.1	104.033	47.6866	nan	nan	0	0	-0.00718931	0.00718931	-0.411917	0.411917	-0.862718	0.862718	-49.4301	49.4301	0.00718931
2020-07-31	10	m	3	2	bio-rand	right	0	812	3150	27.0667	105	48.6532	nan	nan	0	0	0.00596473	0.00596473	0.341754	0.341754	0.715768	0.715768	41.0105	41.0105	-0.00596473
2020-07-31	10	m	3	2	bio-rand	right	0	827	3165	27.5667	105.5	49.1532	nan	nan	0	0	0.00729434	0.00729434	0.417935	0.417935	0.875321	0.875321	50.1522	50.1522	-0.00729434
2020-07-31	10	m	3	2	bio-rand	right	0	850	3188	28.3333	106.267	49.9199	nan	nan	0	0	0.00637369	0.00637369	0.365186	0.365186	0.764843	0.764843	43.8223	43.8223	-0.00637369
2020-07-31	10	m	3	2	bio-rand	right	0	919	3257	30.6333	108.567	52.2198	nan	nan	0	0	0.0030189	0.0030189	0.17297	0.17297	0.362268	0.362268	20.7564	20.7564	-0.0030189
2020-07-31	10	m	3	2	bio-rand	right	0	933	3271	31.1	109.033	52.6948	nan	nan	0	0	0.00880715	0.00880715	0.504613	0.504613	1.05686	1.05686	60.5535	60.5535	-0.00880715
2020-07-31	10	m	3	2	bio-rand	right	0	957	3295	31.9	109.833	53.5116	nan	nan	0	0	0.00232382	0.00232382	0.133145	0.133145	0.278858	0.278858	15.9774	15.9774	-0.00232382
2020-07-31	10	m	3	2	bio-rand	right	0	980	3318	32.6667	110.6	54.2699	nan	nan	0	0	-0.0111163	0.0111163	-0.636914	0.636914	-1.33395	1.33395	-76.4297	76.4297	0.0111163
2020-07-31	10	m	3	2	bio-rand	right	0	1011	3349	33.7	111.633	55.3116	nan	nan	0	0	-0.0198359	0.0198359	-1.13652	1.13652	-2.38031	2.38031	-136.382	136.382	0.0198359
2020-07-31	10	m	3	2	bio-rand	right	0	1040	3378	34.6667	112.6	56.2532	nan	nan	0	0	-0.00645877	0.00645877	-0.37006	0.37006	-0.775052	0.775052	-44.4072	44.4072	0.00645877
2020-07-31	10	m	3	2	bio-rand	right	0	1087	3425	36.2333	114.167	57.8365	nan	nan	0	0	-0.00785804	0.00785804	-0.450233	0.450233	-0.942965	0.942965	-54.0279	54.0279	0.00785804
2020-07-31	10	m	3	2	bio-rand	right	0	1124	3462	37.4667	115.4	59.0783	nan	nan	0	0	-0.00705916	0.00705916	-0.40446	0.40446	-0.847099	0.847099	-48.5352	48.5352	0.00705916
2020-07-31	10	m	3	3	bio-rand	left	0	14	3521	0.466667	117.367	-0.449993	nan	nan	0	0	0.00328617	0.00328617	0.188284	0.188284	0.39434	0.39434	22.594	22.594	0.00328617
2020-07-31	10	m	3	3	bio-rand	left	1	34	3541	1.13333	118.033	0.216633	1.03831	59.4906	1.03831	59.4906	0.00535818	0.00535818	0.307001	0.307001	0.642982	0.642982	36.8401	36.8401	0.00535818
2020-07-31	10	m	3	3	bio-rand	left	1	55	3562	1.83333	118.733	0.925066	0.963864	55.2254	0.963864	55.2254	-0.04148	0.04148	-2.37663	2.37663	-4.9776	4.9776	-285.196	285.196	-0.04148
2020-07-31	10	m	3	3	bio-rand	left	1	78	3585	2.6	119.5	1.69172	0.89974	51.5513	0.89974	51.5513	0.0491954	0.0491954	2.81869	2.81869	5.90345	5.90345	338.243	338.243	0.0491954
2020-07-31	10	m	3	3	bio-rand	left	1	131	3638	4.36667	121.267	3.44173	0.848758	48.6303	0.848758	48.6303	-0.0497764	0.0497764	-2.85198	2.85198	-5.97316	5.97316	-342.237	342.237	-0.0497764
2020-07-31	10	m	3	3	bio-rand	left	0	299	3806	9.96667	126.867	9.09162	nan	nan	0	0	0.00542905	0.00542905	0.311062	0.311062	0.651486	0.651486	37.3274	37.3274	0.00542905
2020-07-31	10	m	3	3	bio-rand	left	0	341	3848	11.3667	128.267	10.4917	nan	nan	0	0	0.0313445	0.0313445	1.79591	1.79591	3.76134	3.76134	215.509	215.509	0.0313445
2020-07-31	10	m	3	3	bio-rand	left	0	379	3886	12.6333	129.533	11.7334	nan	nan	0	0	0.0107413	0.0107413	0.615434	0.615434	1.28896	1.28896	73.852	73.852	0.0107413
2020-07-31	10	m	3	3	bio-rand	left	0	397	3904	13.2333	130.133	12.35	nan	nan	0	0	0.0153908	0.0153908	0.881828	0.881828	1.8469	1.8469	105.819	105.819	0.0153908
2020-07-31	10	m	3	3	bio-rand	left	0	434	3941	14.4667	131.367	13.5833	nan	nan	0	0	0.00916302	0.00916302	0.525002	0.525002	1.09956	1.09956	63.0003	63.0003	0.00916302
2020-07-31	10	m	3	3	bio-rand	left	0	491	3998	16.3667	133.267	15.4667	nan	nan	0	0	0.00634225	0.00634225	0.363384	0.363384	0.76107	0.76107	43.6061	43.6061	0.00634225
2020-07-31	10	m	3	3	bio-rand	left	0	511	4018	17.0333	133.933	16.1416	nan	nan	0	0	-0.0113172	0.0113172	-0.648429	0.648429	-1.35807	1.35807	-77.8114	77.8114	-0.0113172
2020-07-31	10	m	3	3	bio-rand	left	0	544	4051	18.1333	135.033	17.2333	nan	nan	0	0	-0.0112514	0.0112514	-0.644656	0.644656	-1.35016	1.35016	-77.3587	77.3587	-0.0112514
2020-07-31	10	m	3	3	bio-rand	left	0	634	4141	21.1333	138.033	20.2584	nan	nan	0	0	0.00396754	0.00396754	0.227324	0.227324	0.476105	0.476105	27.2788	27.2788	0.00396754
2020-07-31	10	m	3	3	bio-rand	left	0	673	4180	22.4333	139.333	21.5584	nan	nan	0	0	0.0117286	0.0117286	0.671998	0.671998	1.40743	1.40743	80.6397	80.6397	0.0117286
2020-07-31	10	m	3	3	bio-rand	left	0	718	4225	23.9333	140.833	23.0333	nan	nan	0	0	-0.00470891	0.00470891	-0.2698	0.2698	-0.565069	0.565069	-32.3761	32.3761	-0.00470891
2020-07-31	10	m	3	3	bio-rand	left	0	787	4294	26.2333	143.133	25.3501	nan	nan	0	0	0.00266017	0.00266017	0.152417	0.152417	0.319221	0.319221	18.29	18.29	0.00266017
2020-07-31	10	m	3	3	bio-rand	left	0	813	4320	27.1	144	26.2	nan	nan	0	0	0.0128272	0.0128272	0.734942	0.734942	1.53926	1.53926	88.193	88.193	0.0128272
2020-07-31	10	m	3	3	bio-rand	left	0	901	4408	30.0333	146.933	29.1583	nan	nan	0	0	0.0137462	0.0137462	0.787602	0.787602	1.64955	1.64955	94.5122	94.5122	0.0137462
2020-07-31	10	m	3	3	bio-rand	left	0	986	4493	32.8667	149.767	31.9668	nan	nan	0	0	0.0138444	0.0138444	0.793224	0.793224	1.66132	1.66132	95.1869	95.1869	0.0138444
2020-07-31	10	m	3	3	bio-rand	left	0	1002	4509	33.4	150.3	32.5251	nan	nan	0	0	-0.011227	0.011227	-0.643259	0.643259	-1.34724	1.34724	-77.1911	77.1911	-0.011227
2020-07-31	10	m	3	3	bio-rand	left	0	1026	4533	34.2	151.1	33.3001	nan	nan	0	0	0.00430741	0.00430741	0.246796	0.246796	0.516889	0.516889	29.6156	29.6156	0.00430741
2020-07-31	10	m	3	3	bio-rand	left	0	1054	4561	35.1333	152.033	34.2585	nan	nan	0	0	0.00112777	0.00112777	0.0646164	0.0646164	0.135332	0.135332	7.75397	7.75397	0.00112777
2020-07-31	10	m	3	3	bio-rand	left	0	1084	4591	36.1333	153.033	35.2333	nan	nan	0	0	0.0142975	0.0142975	0.819188	0.819188	1.7157	1.7157	98.3025	98.3025	0.0142975
2020-07-31	10	m	3	3	bio-rand	left	0	1103	4610	36.7667	153.667	35.875	nan	nan	0	0	-0.00950016	0.00950016	-0.544319	0.544319	-1.14002	1.14002	-65.3183	65.3183	-0.00950016
2020-07-31	10	m	3	3	bio-rand	left	0	1120	4627	37.3333	154.233	36.4583	nan	nan	0	0	-0.00739598	0.00739598	-0.423758	0.423758	-0.887518	0.887518	-50.851	50.851	-0.00739598
2020-07-31	10	m	3	4	bio-rand	right	1	74	4750	2.46667	158.333	1.53343	0.89974	51.5513	0.89974	51.5513	0.00301895	0.00301895	0.172973	0.172973	0.362274	0.362274	20.7568	20.7568	-0.00301895
2020-07-31	10	m	3	4	bio-rand	right	1	127	4803	4.23333	160.1	3.3166	0.864712	49.5443	0.864712	49.5443	-0.00816389	0.00816389	-0.467756	0.467756	-0.979666	0.979666	-56.1307	56.1307	0.00816389
2020-07-31	10	m	3	4	bio-rand	right	1	156	4832	5.2	161.067	4.2833	0.690089	39.5392	0.690089	39.5392	-0.018938	0.018938	-1.08507	1.08507	-2.27256	2.27256	-130.208	130.208	0.018938
2020-07-31	10	m	3	4	bio-rand	right	1	187	4863	6.23333	162.1	5.32501	0.418378	23.9713	0.418378	23.9713	-0.0159397	0.0159397	-0.913278	0.913278	-1.91277	1.91277	-109.593	109.593	0.0159397
2020-07-31	10	m	3	4	bio-rand	right	1	256	4932	8.53333	164.4	7.60831	0.222973	12.7754	0.222973	12.7754	-0.00727345	0.00727345	-0.416738	0.416738	-0.872814	0.872814	-50.0085	50.0085	0.00727345
2020-07-31	10	m	3	4	bio-rand	right	0	279	4955	9.3	165.167	8.38325	nan	nan	0	0	0.00930611	0.00930611	0.533201	0.533201	1.11673	1.11673	63.9841	63.9841	-0.00930611
2020-07-31	10	m	3	4	bio-rand	right	0	304	4980	10.1333	166	9.20834	nan	nan	0	0	0.0245908	0.0245908	1.40895	1.40895	2.9509	2.9509	169.074	169.074	-0.0245908
2020-07-31	10	m	3	4	bio-rand	right	0	387	5063	12.9	168.767	11.9749	nan	nan	0	0	0.00412447	0.00412447	0.236314	0.236314	0.494936	0.494936	28.3577	28.3577	-0.00412447
2020-07-31	10	m	3	4	bio-rand	right	0	418	5094	13.9333	169.8	12.9999	nan	nan	0	0	0.00645811	0.00645811	0.370023	0.370023	0.774973	0.774973	44.4027	44.4027	-0.00645811
2020-07-31	10	m	3	4	bio-rand	right	0	444	5120	14.8	170.667	13.8833	nan	nan	0	0	-0.00836043	0.00836043	-0.479018	0.479018	-1.00325	1.00325	-57.4821	57.4821	0.00836043
2020-07-31	10	m	3	4	bio-rand	right	0	472	5148	15.7333	171.6	14.8082	nan	nan	0	0	-0.0204178	0.0204178	-1.16985	1.16985	-2.45014	2.45014	-140.383	140.383	0.0204178
2020-07-31	10	m	3	4	bio-rand	right	0	498	5174	16.6	172.467	15.6667	nan	nan	0	0	-0.00763206	0.00763206	-0.437285	0.437285	-0.915847	0.915847	-52.4742	52.4742	0.00763206
2020-07-31	10	m	3	4	bio-rand	right	0	573	5249	19.1	174.967	18.1917	nan	nan	0	0	-0.00133722	0.00133722	-0.076617	0.076617	-0.160466	0.160466	-9.19404	9.19404	0.00133722
2020-07-31	10	m	3	4	bio-rand	right	0	635	5311	21.1667	177.033	20.2416	nan	nan	0	0	-0.00128877	0.00128877	-0.0738409	0.0738409	-0.154652	0.154652	-8.86091	8.86091	0.00128877
2020-07-31	10	m	3	4	bio-rand	right	0	711	5387	23.7	179.567	22.7916	nan	nan	0	0	-0.00635442	0.00635442	-0.364081	0.364081	-0.76253	0.76253	-43.6898	43.6898	0.00635442
2020-07-31	10	m	3	4	bio-rand	right	0	727	5403	24.2333	180.1	23.2999	nan	nan	0	0	0.0030532	0.0030532	0.174936	0.174936	0.366385	0.366385	20.9923	20.9923	-0.0030532
2020-07-31	10	m	3	4	bio-rand	right	0	746	5422	24.8667	180.733	23.9583	nan	nan	0	0	0.0209423	0.0209423	1.19991	1.19991	2.51308	2.51308	143.989	143.989	-0.0209423
2020-07-31	10	m	3	4	bio-rand	right	0	789	5465	26.3	182.167	25.3916	nan	nan	0	0	0.0117087	0.0117087	0.670858	0.670858	1.40504	1.40504	80.5029	80.5029	-0.0117087
2020-07-31	10	m	3	4	bio-rand	right	0	849	5525	28.3	184.167	27.3666	nan	nan	0	0	0.00730849	0.00730849	0.418746	0.418746	0.877019	0.877019	50.2495	50.2495	-0.00730849
2020-07-31	10	m	3	4	bio-rand	right	0	874	5550	29.1333	185	28.2749	nan	nan	0	0	0.00980369	0.00980369	0.56171	0.56171	1.17644	1.17644	67.4052	67.4052	-0.00980369
2020-07-31	10	m	3	4	bio-rand	right	0	894	5570	29.8	185.667	28.9583	nan	nan	0	0	0.00334458	0.00334458	0.19163	0.19163	0.40135	0.40135	22.9956	22.9956	-0.00334458
2020-07-31	10	m	3	4	bio-rand	right	0	914	5590	30.4667	186.333	29.6083	nan	nan	0	0	0.0155281	0.0155281	0.889697	0.889697	1.86338	1.86338	106.764	106.764	-0.0155281
2020-07-31	10	m	3	4	bio-rand	right	0	928	5604	30.9333	186.8	30.2833	nan	nan	0	0	-0.0118551	0.0118551	-0.679246	0.679246	-1.42261	1.42261	-81.5095	81.5095	0.0118551
2020-07-31	10	m	3	4	bio-rand	right	0	955	5631	31.8333	187.7	31.2166	nan	nan	0	0	-0.00973501	0.00973501	-0.557775	0.557775	-1.1682	1.1682	-66.933	66.933	0.00973501
2020-07-31	10	m	3	4	bio-rand	right	0	1006	5682	33.5333	189.4	32.9	nan	nan	0	0	0.00375508	0.00375508	0.21515	0.21515	0.450609	0.450609	25.818	25.818	-0.00375508
2020-07-31	10	m	3	4	bio-rand	right	0	1029	5705	34.3	190.167	33.6917	nan	nan	0	0	-0.0151346	0.0151346	-0.867149	0.867149	-1.81615	1.81615	-104.058	104.058	0.0151346
2020-07-31	10	m	3	4	bio-rand	right	0	1070	5746	35.6667	191.533	35.0583	nan	nan	0	0	0.00372078	0.00372078	0.213185	0.213185	0.446494	0.446494	25.5822	25.5822	-0.00372078
2020-07-31	10	m	3	4	bio-rand	right	0	1121	5797	37.3667	193.233	36.7499	nan	nan	0	0	0.00334908	0.00334908	0.191888	0.191888	0.40189	0.40189	23.0266	23.0266	-0.00334908
2020-07-31	10	m	3	4	bio-rand	right	0	1164	5840	38.8	194.667	38.1666	nan	nan	0	0	-0.00723112	0.00723112	-0.414313	0.414313	-0.867735	0.867735	-49.7175	49.7175	0.00723112
2020-07-31	10	m	3	5	bio-rand	right	0	23	5868	0.766667	195.6	-0.166669	nan	nan	0	0	-0.00714574	0.00714574	-0.409421	0.409421	-0.857489	0.857489	-49.1305	49.1305	0.00714574
2020-07-31	10	m	3	5	bio-rand	right	1	53	5898	1.76667	196.6	0.849955	0.971839	55.6823	0.971839	55.6823	0.0439339	0.0439339	2.51723	2.51723	5.27206	5.27206	302.067	302.067	-0.0439339
2020-07-31	10	m	3	5	bio-rand	right	1	91	5936	3.03333	197.867	2.11661	0.89974	51.5513	0.89974	51.5513	-0.0563219	0.0563219	-3.22701	3.22701	-6.75863	6.75863	-387.241	387.241	0.0563219
2020-07-31	10	m	3	5	bio-rand	right	1	208	6053	6.93333	201.767	6.09999	0.416898	23.8865	0.416898	23.8865	-0.00707142	0.00707142	-0.405162	0.405162	-0.84857	0.84857	-48.6195	48.6195	0.00707142
2020-07-31	10	m	3	5	bio-rand	right	0	338	6183	11.2667	206.1	10.4499	nan	nan	0	0	-0.00606567	0.00606567	-0.347537	0.347537	-0.727881	0.727881	-41.7045	41.7045	0.00606567
2020-07-31	10	m	3	5	bio-rand	right	0	362	6207	12.0667	206.9	11.2583	nan	nan	0	0	-0.00778565	0.00778565	-0.446085	0.446085	-0.934277	0.934277	-53.5302	53.5302	0.00778565
2020-07-31	10	m	3	5	bio-rand	right	0	381	6226	12.7	207.533	11.8668	nan	nan	0	0	-0.00445422	0.00445422	-0.255208	0.255208	-0.534507	0.534507	-30.625	30.625	0.00445422
2020-07-31	10	m	3	5	bio-rand	right	0	397	6242	13.2333	208.067	12.4084	nan	nan	0	0	-0.0136709	0.0136709	-0.783287	0.783287	-1.64051	1.64051	-93.9945	93.9945	0.0136709
2020-07-31	10	m	3	5	bio-rand	right	0	413	6258	13.7667	208.6	12.9333	nan	nan	0	0	-0.00265512	0.00265512	-0.152127	0.152127	-0.318614	0.318614	-18.2552	18.2552	0.00265512
2020-07-31	10	m	3	5	bio-rand	right	0	452	6297	15.0667	209.9	14.2501	nan	nan	0	0	-0.0111848	0.0111848	-0.640841	0.640841	-1.34217	1.34217	-76.9009	76.9009	0.0111848
2020-07-31	10	m	3	5	bio-rand	right	0	497	6342	16.5667	211.4	15.7916	nan	nan	0	0	-0.0143562	0.0143562	-0.822552	0.822552	-1.72275	1.72275	-98.7062	98.7062	0.0143562
2020-07-31	10	m	3	5	bio-rand	right	0	504	6349	16.8	211.633	16.3166	nan	nan	0	0	0.0164167	0.0164167	0.940608	0.940608	1.97	1.97	112.873	112.873	-0.0164167
2020-07-31	10	m	3	5	bio-rand	right	0	515	6360	17.1667	212	16.8166	nan	nan	0	0	0.00662029	0.00662029	0.379315	0.379315	0.794435	0.794435	45.5178	45.5178	-0.00662029
2020-07-31	10	m	3	5	bio-rand	right	0	539	6384	17.9667	212.8	17.6666	nan	nan	0	0	0.0127664	0.0127664	0.731462	0.731462	1.53197	1.53197	87.7754	87.7754	-0.0127664
2020-07-31	10	m	3	5	bio-rand	right	0	560	6405	18.6667	213.5	18.3666	nan	nan	0	0	0.00201977	0.00201977	0.115724	0.115724	0.242373	0.242373	13.8869	13.8869	-0.00201977
2020-07-31	10	m	3	5	bio-rand	right	0	606	6451	20.2	215.033	19.925	nan	nan	0	0	-0.00265459	0.00265459	-0.152097	0.152097	-0.318551	0.318551	-18.2516	18.2516	0.00265459
2020-07-31	10	m	3	5	bio-rand	right	0	633	6478	21.1	215.933	20.7999	nan	nan	0	0	-0.00525772	0.00525772	-0.301245	0.301245	-0.630926	0.630926	-36.1494	36.1494	0.00525772
2020-07-31	10	m	3	5	bio-rand	right	0	653	6498	21.7667	216.6	21.475	nan	nan	0	0	-0.00382601	0.00382601	-0.219214	0.219214	-0.459122	0.459122	-26.3057	26.3057	0.00382601
2020-07-31	10	m	3	5	bio-rand	right	0	678	6523	22.6	217.433	22.3083	nan	nan	0	0	0.00778527	0.00778527	0.446063	0.446063	0.934233	0.934233	53.5276	53.5276	-0.00778527
2020-07-31	10	m	3	5	bio-rand	right	0	695	6540	23.1667	218	22.8667	nan	nan	0	0	0.0119743	0.0119743	0.686077	0.686077	1.43692	1.43692	82.3292	82.3292	-0.0119743
2020-07-31	10	m	3	5	bio-rand	right	0	739	6584	24.6333	219.467	24.3584	nan	nan	0	0	0.00101112	0.00101112	0.0579327	0.0579327	0.121334	0.121334	6.95192	6.95192	-0.00101112
2020-07-31	10	m	3	5	bio-rand	right	0	759	6604	25.3	220.133	25.0166	nan	nan	0	0	0.00335814	0.00335814	0.192407	0.192407	0.402977	0.402977	23.0889	23.0889	-0.00335814
2020-07-31	10	m	3	5	bio-rand	right	0	785	6630	26.1667	221	25.8749	nan	nan	0	0	-0.0107721	0.0107721	-0.617198	0.617198	-1.29266	1.29266	-74.0637	74.0637	0.0107721
2020-07-31	10	m	3	5	bio-rand	right	0	810	6655	27	221.833	26.6999	nan	nan	0	0	-0.0134734	0.0134734	-0.77197	0.77197	-1.61681	1.61681	-92.6364	92.6364	0.0134734
2020-07-31	10	m	3	5	bio-rand	right	0	828	6673	27.6	222.433	27.3166	nan	nan	0	0	-0.0142223	0.0142223	-0.814875	0.814875	-1.70667	1.70667	-97.785	97.785	0.0142223
2020-07-31	10	m	3	5	bio-rand	right	0	855	6700	28.5	223.333	28.2083	nan	nan	0	0	0.00195139	0.00195139	0.111807	0.111807	0.234167	0.234167	13.4168	13.4168	-0.00195139
2020-07-31	10	m	3	5	bio-rand	right	0	877	6722	29.2333	224.067	28.9333	nan	nan	0	0	-0.00927981	0.00927981	-0.531694	0.531694	-1.11358	1.11358	-63.8033	63.8033	0.00927981
2020-07-31	10	m	3	5	bio-rand	right	0	927	6772	30.9	225.733	30.6833	nan	nan	0	0	-0.00475272	0.00475272	-0.272311	0.272311	-0.570326	0.570326	-32.6773	32.6773	0.00475272
2020-07-31	10	m	3	5	bio-rand	right	0	997	6842	33.2333	228.067	33.425	nan	nan	0	0	0.00569096	0.00569096	0.326068	0.326068	0.682915	0.682915	39.1282	39.1282	-0.00569096
2020-07-31	10	m	3	5	bio-rand	right	0	1085	6930	36.1667	231	36.3583	nan	nan	0	0	-0.0100434	0.0100434	-0.575443	0.575443	-1.20521	1.20521	-69.0532	69.0532	0.0100434
2020-07-31	10	m	3	5	bio-rand	right	0	1103	6948	36.7667	231.6	36.9416	nan	nan	0	0	-0.00678849	0.00678849	-0.388952	0.388952	-0.814619	0.814619	-46.6742	46.6742	0.00678849
2020-07-31	10	m	3	5	bio-rand	right	0	1164	7009	38.8	233.633	38.9917	nan	nan	0	0	-0.00356772	0.00356772	-0.204415	0.204415	-0.428127	0.428127	-24.5299	24.5299	0.00356772
2020-07-31	10	m	3	6	bio-rand	left	0	13	7027	0.433333	234.233	-0.474896	nan	nan	0	0	0.0123508	0.0123508	0.707651	0.707651	1.4821	1.4821	84.9181	84.9181	0.0123508
2020-07-31	10	m	3	6	bio-rand	left	1	52	7066	1.73333	235.533	0.825065	0.975758	55.9068	0.975758	55.9068	-0.00200443	0.00200443	-0.114846	0.114846	-0.240532	0.240532	-13.7815	13.7815	-0.00200443
2020-07-31	10	m	3	6	bio-rand	left	1	72	7086	2.4	236.2	1.46667	0.89974	51.5513	0.89974	51.5513	0.0481539	0.0481539	2.75902	2.75902	5.77847	5.77847	331.082	331.082	0.0481539
2020-07-31	10	m	3	6	bio-rand	left	1	204	7218	6.8	240.6	5.89174	0.416898	23.8865	0.416898	23.8865	-0.0231876	0.0231876	-1.32855	1.32855	-2.78251	2.78251	-159.426	159.426	-0.0231876
2020-07-31	10	m	3	6	bio-rand	left	1	227	7241	7.56667	241.367	6.65005	0.416898	23.8865	0.416898	23.8865	0.00743335	0.00743335	0.425899	0.425899	0.892002	0.892002	51.1079	51.1079	0.00743335
2020-07-31	10	m	3	6	bio-rand	left	1	254	7268	8.46667	242.267	7.53333	0.244764	14.0239	0.244764	14.0239	-0.00986382	0.00986382	-0.565155	0.565155	-1.18366	1.18366	-67.8186	67.8186	-0.00986382
2020-07-31	10	m	3	6	bio-rand	left	0	315	7329	10.5	244.3	9.56676	nan	nan	0	0	-0.0144818	0.0144818	-0.829745	0.829745	-1.73781	1.73781	-99.5694	99.5694	-0.0144818
2020-07-31	10	m	3	6	bio-rand	left	0	359	7373	11.9667	245.767	11.0334	nan	nan	0	0	0.00424089	0.00424089	0.242985	0.242985	0.508906	0.508906	29.1582	29.1582	0.00424089
2020-07-31	10	m	3	6	bio-rand	left	0	379	7393	12.6333	246.433	11.7252	nan	nan	0	0	0.0102299	0.0102299	0.586128	0.586128	1.22758	1.22758	70.3354	70.3354	0.0102299
2020-07-31	10	m	3	6	bio-rand	left	0	413	7427	13.7667	247.567	12.8584	nan	nan	0	0	-0.00221412	0.00221412	-0.12686	0.12686	-0.265695	0.265695	-15.2232	15.2232	-0.00221412
2020-07-31	10	m	3	6	bio-rand	left	0	442	7456	14.7333	248.533	13.825	nan	nan	0	0	0.0097412	0.0097412	0.55813	0.55813	1.16894	1.16894	66.9756	66.9756	0.0097412
2020-07-31	10	m	3	6	bio-rand	left	0	482	7496	16.0667	249.867	15.1417	nan	nan	0	0	0.00453065	0.00453065	0.259587	0.259587	0.543678	0.543678	31.1505	31.1505	0.00453065
2020-07-31	10	m	3	6	bio-rand	left	0	502	7516	16.7333	250.533	15.8167	nan	nan	0	0	0.0124772	0.0124772	0.714892	0.714892	1.49727	1.49727	85.7871	85.7871	0.0124772
2020-07-31	10	m	3	6	bio-rand	left	0	549	7563	18.3	252.1	17.3751	nan	nan	0	0	-0.0100513	0.0100513	-0.575896	0.575896	-1.20615	1.20615	-69.1076	69.1076	-0.0100513
2020-07-31	10	m	3	6	bio-rand	left	0	572	7586	19.0667	252.867	18.1501	nan	nan	0	0	-0.0101974	0.0101974	-0.584267	0.584267	-1.22369	1.22369	-70.112	70.112	-0.0101974
2020-07-31	10	m	3	6	bio-rand	left	0	615	7629	20.5	254.3	19.5834	nan	nan	0	0	-0.00891867	0.00891867	-0.511002	0.511002	-1.07024	1.07024	-61.3203	61.3203	-0.00891867
2020-07-31	10	m	3	6	bio-rand	left	0	649	7663	21.6333	255.433	20.7252	nan	nan	0	0	-0.00267064	0.00267064	-0.153017	0.153017	-0.320477	0.320477	-18.362	18.362	-0.00267064
2020-07-31	10	m	3	6	bio-rand	left	0	701	7715	23.3667	257.167	22.4417	nan	nan	0	0	0.0148938	0.0148938	0.853355	0.853355	1.78726	1.78726	102.403	102.403	0.0148938
2020-07-31	10	m	3	6	bio-rand	left	0	722	7736	24.0667	257.867	23.1418	nan	nan	0	0	0.0228714	0.0228714	1.31043	1.31043	2.74457	2.74457	157.252	157.252	0.0228714
2020-07-31	10	m	3	6	bio-rand	left	0	781	7795	26.0333	259.833	25.1167	nan	nan	0	0	0.00555709	0.00555709	0.318398	0.318398	0.666851	0.666851	38.2077	38.2077	0.00555709
2020-07-31	10	m	3	6	bio-rand	left	0	800	7814	26.6667	260.467	25.75	nan	nan	0	0	0.00592684	0.00592684	0.339583	0.339583	0.711221	0.711221	40.75	40.75	0.00592684
2020-07-31	10	m	3	6	bio-rand	left	0	891	7905	29.7	263.5	28.7668	nan	nan	0	0	-0.00883941	0.00883941	-0.506461	0.506461	-1.06073	1.06073	-60.7753	60.7753	-0.00883941
2020-07-31	10	m	3	6	bio-rand	left	0	926	7940	30.8667	264.667	29.9333	nan	nan	0	0	0.00682282	0.00682282	0.390919	0.390919	0.818739	0.818739	46.9103	46.9103	0.00682282
2020-07-31	10	m	3	6	bio-rand	left	0	943	7957	31.4333	265.233	30.5167	nan	nan	0	0	0.0142144	0.0142144	0.814426	0.814426	1.70573	1.70573	97.7312	97.7312	0.0142144
2020-07-31	10	m	3	6	bio-rand	left	0	979	7993	32.6333	266.433	31.7167	nan	nan	0	0	0.0110835	0.0110835	0.635038	0.635038	1.33002	1.33002	76.2045	76.2045	0.0110835
2020-07-31	10	m	3	6	bio-rand	left	0	1014	8028	33.8	267.6	32.892	nan	nan	0	0	-0.00290063	0.00290063	-0.166194	0.166194	-0.348076	0.348076	-19.9433	19.9433	-0.00290063
2020-07-31	10	m	3	6	bio-rand	left	0	1027	8041	34.2333	268.033	33.4167	nan	nan	0	0	-0.00731612	0.00731612	-0.419183	0.419183	-0.877934	0.877934	-50.3019	50.3019	-0.00731612
2020-07-31	10	m	3	6	bio-rand	left	0	1085	8099	36.1667	269.967	35.7251	nan	nan	0	0	0.00940816	0.00940816	0.539048	0.539048	1.12898	1.12898	64.6858	64.6858	0.00940816
2020-07-31	10	m	3	6	bio-rand	left	0	1107	8121	36.9	270.7	36.4334	nan	nan	0	0	-0.00706211	0.00706211	-0.404629	0.404629	-0.847453	0.847453	-48.5555	48.5555	-0.00706211
2020-07-31	10	m	3	6	bio-rand	left	0	1129	8143	37.6333	271.433	37.1833	nan	nan	0	0	-0.0175395	0.0175395	-1.00494	1.00494	-2.10474	2.10474	-120.593	120.593	-0.0175395
2020-07-31	10	m	3	7	bio-rand	left	0	0	8183	0	272.767	-0.925019	nan	nan	0	0	-0.00350863	0.00350863	-0.20103	0.20103	-0.421036	0.421036	-24.1236	24.1236	-0.00350863
2020-07-31	10	m	3	7	bio-rand	left	1	57	8240	1.9	274.667	0.966637	0.953335	54.6221	0.953335	54.6221	-0.00122398	0.00122398	-0.0701292	0.0701292	-0.146878	0.146878	-8.4155	8.4155	-0.00122398
2020-07-31	10	m	3	7	bio-rand	left	1	76	8259	2.53333	275.3	1.62503	0.89974	51.5513	0.89974	51.5513	0.029793	0.029793	1.70702	1.70702	3.57517	3.57517	204.842	204.842	0.029793
2020-07-31	10	m	3	7	bio-rand	left	0	316	8499	10.5333	283.3	9.99217	nan	nan	0	0	0.0140152	0.0140152	0.803009	0.803009	1.68182	1.68182	96.3611	96.3611	0.0140152
2020-07-31	10	m	3	7	bio-rand	left	0	343	8526	11.4333	284.2	10.8917	nan	nan	0	0	0.00361656	0.00361656	0.207214	0.207214	0.433988	0.433988	24.8657	24.8657	0.00361656
2020-07-31	10	m	3	7	bio-rand	left	0	412	8595	13.7333	286.5	13.1751	nan	nan	0	0	-0.00235888	0.00235888	-0.135154	0.135154	-0.283066	0.283066	-16.2185	16.2185	-0.00235888
2020-07-31	10	m	3	7	bio-rand	left	0	427	8610	14.2333	287	13.675	nan	nan	0	0	-0.0271213	0.0271213	-1.55394	1.55394	-3.25456	3.25456	-186.472	186.472	-0.0271213
2020-07-31	10	m	3	7	bio-rand	left	0	499	8682	16.6333	289.4	16.0667	nan	nan	0	0	0.00599561	0.00599561	0.343523	0.343523	0.719473	0.719473	41.2228	41.2228	0.00599561
2020-07-31	10	m	3	7	bio-rand	left	0	521	8704	17.3667	290.133	16.8	nan	nan	0	0	-0.00615843	0.00615843	-0.352852	0.352852	-0.739012	0.739012	-42.3423	42.3423	-0.00615843
2020-07-31	10	m	3	7	bio-rand	left	0	557	8740	18.5667	291.333	18.0167	nan	nan	0	0	-0.0165285	0.0165285	-0.947013	0.947013	-1.98342	1.98342	-113.642	113.642	-0.0165285
2020-07-31	10	m	3	7	bio-rand	left	0	590	8773	19.6667	292.433	19.1249	nan	nan	0	0	0.00818517	0.00818517	0.468976	0.468976	0.982221	0.982221	56.2771	56.2771	0.00818517
2020-07-31	10	m	3	7	bio-rand	left	0	626	8809	20.8667	293.633	20.3168	nan	nan	0	0	0.00851189	0.00851189	0.487695	0.487695	1.02143	1.02143	58.5234	58.5234	0.00851189
2020-07-31	10	m	3	7	bio-rand	left	0	660	8843	22	294.767	21.4583	nan	nan	0	0	0.00533483	0.00533483	0.305663	0.305663	0.64018	0.64018	36.6796	36.6796	0.00533483
2020-07-31	10	m	3	7	bio-rand	left	0	720	8903	24	296.767	23.4583	nan	nan	0	0	0.0102095	0.0102095	0.584962	0.584962	1.22514	1.22514	70.1954	70.1954	0.0102095
2020-07-31	10	m	3	7	bio-rand	left	0	738	8921	24.6	297.367	24.0583	nan	nan	0	0	0.0114826	0.0114826	0.657904	0.657904	1.37791	1.37791	78.9485	78.9485	0.0114826
2020-07-31	10	m	3	7	bio-rand	left	0	783	8966	26.1	298.867	25.5333	nan	nan	0	0	0.00162464	0.00162464	0.0930853	0.0930853	0.194957	0.194957	11.1702	11.1702	0.00162464
2020-07-31	10	m	3	7	bio-rand	left	0	813	8996	27.1	299.867	26.5416	nan	nan	0	0	0.00869186	0.00869186	0.498007	0.498007	1.04302	1.04302	59.7609	59.7609	0.00869186
2020-07-31	10	m	3	7	bio-rand	left	0	838	9021	27.9333	300.7	27.3666	nan	nan	0	0	0.00691982	0.00691982	0.396477	0.396477	0.830379	0.830379	47.5772	47.5772	0.00691982
2020-07-31	10	m	3	7	bio-rand	left	0	856	9039	28.5333	301.3	27.9666	nan	nan	0	0	0.0100752	0.0100752	0.577269	0.577269	1.20903	1.20903	69.2723	69.2723	0.0100752
2020-07-31	10	m	3	7	bio-rand	left	0	918	9101	30.6	303.367	30.0416	nan	nan	0	0	-0.0206837	0.0206837	-1.18509	1.18509	-2.48205	2.48205	-142.211	142.211	-0.0206837
2020-07-31	10	m	3	7	bio-rand	left	0	961	9144	32.0333	304.8	31.5921	nan	nan	0	0	0.0117446	0.0117446	0.672919	0.672919	1.40936	1.40936	80.7503	80.7503	0.0117446
2020-07-31	10	m	3	7	bio-rand	left	0	1012	9195	33.7333	306.5	33.2916	nan	nan	0	0	0.00323221	0.00323221	0.185192	0.185192	0.387865	0.387865	22.223	22.223	0.00323221
2020-07-31	10	m	3	7	bio-rand	left	0	1058	9241	35.2667	308.033	34.8	nan	nan	0	0	0.00640125	0.00640125	0.366764	0.366764	0.76815	0.76815	44.0117	44.0117	0.00640125
2020-07-31	10	m	3	7	bio-rand	left	0	1100	9283	36.6667	309.433	36.2083	nan	nan	0	0	-0.011836	0.011836	-0.678155	0.678155	-1.42032	1.42032	-81.3786	81.3786	-0.011836
2020-07-31	10	m	3	7	bio-rand	left	0	1150	9333	38.3333	311.1	37.8666	nan	nan	0	0	-0.00104826	0.00104826	-0.0600607	0.0600607	-0.125791	0.125791	-7.20729	7.20729	-0.00104826
2020-07-31	10	m	3	8	bio-rand	right	0	11	9363	0.366667	312.1	-0.541576	nan	nan	0	0	0.00128145	0.00128145	0.0734219	0.0734219	0.153774	0.153774	8.81063	8.81063	-0.00128145
2020-07-31	10	m	3	8	bio-rand	right	1	35	9387	1.16667	312.9	0.258258	1.03463	59.2801	1.03463	59.2801	0.0059107	0.0059107	0.338658	0.338658	0.709284	0.709284	40.639	40.639	-0.0059107
2020-07-31	10	m	3	8	bio-rand	right	1	73	9425	2.43333	314.167	1.50002	0.89974	51.5513	0.89974	51.5513	-0.053781	0.053781	-3.08143	3.08143	-6.45373	6.45373	-369.771	369.771	0.053781
2020-07-31	10	m	3	8	bio-rand	right	1	192	9544	6.4	318.133	5.47509	0.416898	23.8865	0.416898	23.8865	0.0184061	0.0184061	1.05459	1.05459	2.20873	2.20873	126.551	126.551	-0.0184061
2020-07-31	10	m	3	8	bio-rand	right	1	217	9569	7.23333	318.967	6.35828	0.416898	23.8865	0.416898	23.8865	0.00975424	0.00975424	0.558877	0.558877	1.17051	1.17051	67.0652	67.0652	-0.00975424
2020-07-31	10	m	3	8	bio-rand	right	1	245	9597	8.16667	319.9	7.34179	0.332596	19.0564	0.332596	19.0564	0.0212978	0.0212978	1.22027	1.22027	2.55573	2.55573	146.433	146.433	-0.0212978
2020-07-31	10	m	3	8	bio-rand	right	0	309	9661	10.3	322.033	9.47492	nan	nan	0	0	0.00380154	0.00380154	0.217812	0.217812	0.456184	0.456184	26.1374	26.1374	-0.00380154
2020-07-31	10	m	3	8	bio-rand	right	0	342	9694	11.4	323.133	10.575	nan	nan	0	0	-0.00745978	0.00745978	-0.427414	0.427414	-0.895173	0.895173	-51.2896	51.2896	0.00745978
2020-07-31	10	m	3	8	bio-rand	right	0	375	9727	12.5	324.233	11.6834	nan	nan	0	0	0.00383253	0.00383253	0.219588	0.219588	0.459903	0.459903	26.3505	26.3505	-0.00383253
2020-07-31	10	m	3	8	bio-rand	right	0	440	9792	14.6667	326.4	13.8584	nan	nan	0	0	-0.00956887	0.00956887	-0.548256	0.548256	-1.14826	1.14826	-65.7907	65.7907	0.00956887
2020-07-31	10	m	3	8	bio-rand	right	0	481	9833	16.0333	327.767	15.2084	nan	nan	0	0	-0.0102271	0.0102271	-0.58597	0.58597	-1.22725	1.22725	-70.3164	70.3164	0.0102271
2020-07-31	10	m	3	8	bio-rand	right	0	510	9862	17	328.733	16.175	nan	nan	0	0	0.00343753	0.00343753	0.196956	0.196956	0.412503	0.412503	23.6347	23.6347	-0.00343753
2020-07-31	10	m	3	8	bio-rand	right	0	522	9874	17.4	329.133	16.575	nan	nan	0	0	-0.00316326	0.00316326	-0.181241	0.181241	-0.379591	0.379591	-21.749	21.749	0.00316326
2020-07-31	10	m	3	8	bio-rand	right	0	567	9919	18.9	330.633	18.0833	nan	nan	0	0	-0.00351547	0.00351547	-0.201421	0.201421	-0.421856	0.421856	-24.1706	24.1706	0.00351547
2020-07-31	10	m	3	8	bio-rand	right	0	591	9943	19.7	331.433	18.8833	nan	nan	0	0	-0.0131415	0.0131415	-0.752954	0.752954	-1.57698	1.57698	-90.3544	90.3544	0.0131415
2020-07-31	10	m	3	8	bio-rand	right	0	620	9972	20.6667	332.4	19.8333	nan	nan	0	0	0.0172821	0.0172821	0.990191	0.990191	2.07385	2.07385	118.823	118.823	-0.0172821
2020-07-31	10	m	3	8	bio-rand	right	0	636	9988	21.2	332.933	20.3917	nan	nan	0	0	0.0167823	0.0167823	0.961558	0.961558	2.01388	2.01388	115.387	115.387	-0.0167823
2020-07-31	10	m	3	8	bio-rand	right	0	671	10023	22.3667	334.1	21.5499	nan	nan	0	0	0.0157542	0.0157542	0.90265	0.90265	1.89051	1.89051	108.318	108.318	-0.0157542
2020-07-31	10	m	3	8	bio-rand	right	0	715	10067	23.8333	335.567	23.0166	nan	nan	0	0	0.0031847	0.0031847	0.18247	0.18247	0.382164	0.382164	21.8964	21.8964	-0.0031847
2020-07-31	10	m	3	8	bio-rand	right	0	762	10114	25.4	337.133	24.5917	nan	nan	0	0	-0.00369075	0.00369075	-0.211465	0.211465	-0.44289	0.44289	-25.3757	25.3757	0.00369075
2020-07-31	10	m	3	8	bio-rand	right	0	791	10143	26.3667	338.1	25.5583	nan	nan	0	0	0.00463566	0.00463566	0.265604	0.265604	0.556279	0.556279	31.8724	31.8724	-0.00463566
2020-07-31	10	m	3	8	bio-rand	right	0	870	10222	29	340.733	28.1666	nan	nan	0	0	-0.016777	0.016777	-0.96125	0.96125	-2.01324	2.01324	-115.35	115.35	0.016777
2020-07-31	10	m	3	8	bio-rand	right	0	920	10272	30.6667	342.4	29.8333	nan	nan	0	0	-0.00482134	0.00482134	-0.276242	0.276242	-0.57856	0.57856	-33.1491	33.1491	0.00482134
2020-07-31	10	m	3	8	bio-rand	right	0	941	10293	31.3667	343.1	30.5333	nan	nan	0	0	-0.0136526	0.0136526	-0.782237	0.782237	-1.63831	1.63831	-93.8685	93.8685	0.0136526
2020-07-31	10	m	3	8	bio-rand	right	0	969	10321	32.3	344.033	31.4916	nan	nan	0	0	0.0219986	0.0219986	1.26043	1.26043	2.63983	2.63983	151.251	151.251	-0.0219986
2020-07-31	10	m	3	8	bio-rand	right	0	989	10341	32.9667	344.7	32.1583	nan	nan	0	0	0.00321963	0.00321963	0.184471	0.184471	0.386355	0.386355	22.1365	22.1365	-0.00321963
2020-07-31	10	m	3	8	bio-rand	right	0	1006	10358	33.5333	345.267	32.7166	nan	nan	0	0	0.0117253	0.0117253	0.67181	0.67181	1.40704	1.40704	80.6172	80.6172	-0.0117253
2020-07-31	10	m	3	8	bio-rand	right	0	1067	10419	35.5667	347.3	34.7499	nan	nan	0	0	0.010009	0.010009	0.573475	0.573475	1.20108	1.20108	68.8169	68.8169	-0.010009
2020-07-31	10	m	3	8	bio-rand	right	0	1148	10500	38.2667	350	37.4583	nan	nan	0	0	0.00174557	0.00174557	0.100014	0.100014	0.209468	0.209468	12.0016	12.0016	-0.00174557
2020-07-31	10	m	3	9	bio-rand	left	0	3	10524	0.1	350.8	-0.950015	nan	nan	0	0	0.00336792	0.00336792	0.192968	0.192968	0.40415	0.40415	23.1561	23.1561	0.00336792
2020-07-31	10	m	3	9	bio-rand	left	1	94	10615	3.13333	353.833	2.21666	0.89974	51.5513	0.89974	51.5513	0.0371508	0.0371508	2.12858	2.12858	4.45809	4.45809	255.43	255.43	0.0371508
2020-07-31	10	m	3	9	bio-rand	left	1	180	10701	6	356.7	5.11668	0.478754	27.4306	0.478754	27.4306	0.00785601	0.00785601	0.450116	0.450116	0.942722	0.942722	54.014	54.014	0.00785601
2020-07-31	10	m	3	9	bio-rand	left	0	280	10801	9.33333	360.033	8.4584	nan	nan	0	0	-0.0244584	0.0244584	-1.40136	1.40136	-2.93501	2.93501	-168.164	168.164	-0.0244584
2020-07-31	10	m	3	9	bio-rand	left	0	307	10828	10.2333	360.933	9.34163	nan	nan	0	0	-0.0219147	0.0219147	-1.25562	1.25562	-2.62977	2.62977	-150.674	150.674	-0.0219147
2020-07-31	10	m	3	9	bio-rand	left	0	343	10864	11.4333	362.133	10.5334	nan	nan	0	0	-0.0156831	0.0156831	-0.898575	0.898575	-1.88197	1.88197	-107.829	107.829	-0.0156831
2020-07-31	10	m	3	9	bio-rand	left	0	373	10894	12.4333	363.133	11.5584	nan	nan	0	0	-0.00628251	0.00628251	-0.359961	0.359961	-0.753902	0.753902	-43.1954	43.1954	-0.00628251
2020-07-31	10	m	3	9	bio-rand	left	0	405	10926	13.5	364.2	12.6666	nan	nan	0	0	-0.00879804	0.00879804	-0.504091	0.504091	-1.05576	1.05576	-60.4909	60.4909	-0.00879804
2020-07-31	10	m	3	9	bio-rand	left	0	436	10957	14.5333	365.233	13.85	nan	nan	0	0	0.00669262	0.00669262	0.383459	0.383459	0.803115	0.803115	46.0151	46.0151	0.00669262
2020-07-31	10	m	3	9	bio-rand	left	0	457	10978	15.2333	365.933	14.55	nan	nan	0	0	-0.00738036	0.00738036	-0.422863	0.422863	-0.885643	0.885643	-50.7436	50.7436	-0.00738036
2020-07-31	10	m	3	9	bio-rand	left	0	530	11051	17.6667	368.367	16.9666	nan	nan	0	0	0.00521933	0.00521933	0.299046	0.299046	0.62632	0.62632	35.8855	35.8855	0.00521933
2020-07-31	10	m	3	9	bio-rand	left	0	552	11073	18.4	369.1	17.7167	nan	nan	0	0	0.011486	0.011486	0.6581	0.6581	1.37832	1.37832	78.972	78.972	0.011486
2020-07-31	10	m	3	9	bio-rand	left	0	604	11125	20.1333	370.833	19.4501	nan	nan	0	0	-0.00595803	0.00595803	-0.34137	0.34137	-0.714963	0.714963	-40.9644	40.9644	-0.00595803
2020-07-31	10	m	3	9	bio-rand	left	0	648	11169	21.6	372.3	20.9084	nan	nan	0	0	-0.00303983	0.00303983	-0.17417	0.17417	-0.36478	0.36478	-20.9003	20.9003	-0.00303983
2020-07-31	10	m	3	9	bio-rand	left	0	675	11196	22.5	373.2	21.8	nan	nan	0	0	0.00222162	0.00222162	0.12729	0.12729	0.266595	0.266595	15.2747	15.2747	0.00222162
2020-07-31	10	m	3	9	bio-rand	left	0	715	11236	23.8333	374.533	23.1417	nan	nan	0	0	0.00409495	0.00409495	0.234624	0.234624	0.491394	0.491394	28.1548	28.1548	0.00409495
2020-07-31	10	m	3	9	bio-rand	left	0	732	11253	24.4	375.1	23.725	nan	nan	0	0	0.00332455	0.00332455	0.190483	0.190483	0.398946	0.398946	22.8579	22.8579	0.00332455
2020-07-31	10	m	3	9	bio-rand	left	0	760	11281	25.3333	376.033	24.6583	nan	nan	0	0	-0.0135297	0.0135297	-0.775195	0.775195	-1.62356	1.62356	-93.0234	93.0234	-0.0135297
2020-07-31	10	m	3	9	bio-rand	left	0	784	11305	26.1333	376.833	25.4501	nan	nan	0	0	-0.00335304	0.00335304	-0.192115	0.192115	-0.402364	0.402364	-23.0538	23.0538	-0.00335304
2020-07-31	10	m	3	9	bio-rand	left	0	821	11342	27.3667	378.067	26.6833	nan	nan	0	0	-0.00565841	0.00565841	-0.324203	0.324203	-0.67901	0.67901	-38.9044	38.9044	-0.00565841
2020-07-31	10	m	3	9	bio-rand	left	0	860	11381	28.6667	379.367	27.9917	nan	nan	0	0	-0.0152658	0.0152658	-0.874663	0.874663	-1.83189	1.83189	-104.96	104.96	-0.0152658
2020-07-31	10	m	3	9	bio-rand	left	0	929	11450	30.9667	381.667	30.2916	nan	nan	0	0	-0.00741201	0.00741201	-0.424677	0.424677	-0.889441	0.889441	-50.9612	50.9612	-0.00741201
2020-07-31	10	m	3	9	bio-rand	left	0	989	11510	32.9667	383.667	32.2666	nan	nan	0	0	0.0143968	0.0143968	0.824877	0.824877	1.72762	1.72762	98.9852	98.9852	0.0143968
2020-07-31	10	m	3	9	bio-rand	left	0	1034	11555	34.4667	385.167	33.7666	nan	nan	0	0	0.0152649	0.0152649	0.874612	0.874612	1.83178	1.83178	104.953	104.953	0.0152649
2020-07-31	10	m	3	9	bio-rand	left	0	1051	11572	35.0333	385.733	34.35	nan	nan	0	0	0.015701	0.015701	0.899601	0.899601	1.88412	1.88412	107.952	107.952	0.015701
2020-07-31	10	m	3	9	bio-rand	left	0	1160	11681	38.6667	389.367	37.9751	nan	nan	0	0	-0.00560324	0.00560324	-0.321042	0.321042	-0.672388	0.672388	-38.525	38.525	-0.00560324
2020-07-31	10	m	4	0	bio-scram	left	1	43	43	1.43333	1.43333	0.525105	1.00908	57.8162	1.00908	57.8162	-0.00791717	0.00791717	-0.45362	0.45362	-0.95006	0.95006	-54.4344	54.4344	-0.00791717
2020-07-31	10	m	4	0	bio-scram	left	1	67	67	2.23333	2.23333	1.42499	0.911215	52.2088	0.911215	52.2088	-0.0370297	0.0370297	-2.12165	2.12165	-4.44357	4.44357	-254.598	254.598	-0.0370297
2020-07-31	10	m	4	0	bio-scram	left	1	138	138	4.6	4.6	4.27501	0.812521	46.554	0.812521	46.554	0.0351816	0.0351816	2.01575	2.01575	4.22179	4.22179	241.891	241.891	0.0351816
2020-07-31	10	m	4	0	bio-scram	left	1	210	210	7	7	6.72507	0.416898	23.8865	0.416898	23.8865	0.0171151	0.0171151	0.98062	0.98062	2.05381	2.05381	117.674	117.674	0.0171151
2020-07-31	10	m	4	0	bio-scram	left	0	529	529	17.6333	17.6333	17.8334	nan	nan	0	0	-0.0326996	0.0326996	-1.87355	1.87355	-3.92395	3.92395	-224.826	224.826	-0.0326996
2020-07-31	10	m	4	0	bio-scram	left	0	573	573	19.1	19.1	19.3168	nan	nan	0	0	-0.00687884	0.00687884	-0.394128	0.394128	-0.82546	0.82546	-47.2954	47.2954	-0.00687884
2020-07-31	10	m	4	0	bio-scram	left	0	624	624	20.8	20.8	21.025	nan	nan	0	0	-0.00981614	0.00981614	-0.562424	0.562424	-1.17794	1.17794	-67.4908	67.4908	-0.00981614
2020-07-31	10	m	4	0	bio-scram	left	0	695	695	23.1667	23.1667	23.3667	nan	nan	0	0	0.00922045	0.00922045	0.528293	0.528293	1.10645	1.10645	63.3952	63.3952	0.00922045
2020-07-31	10	m	4	0	bio-scram	left	0	717	717	23.9	23.9	24.1	nan	nan	0	0	0.0023932	0.0023932	0.13712	0.13712	0.287183	0.287183	16.4544	16.4544	0.0023932
2020-07-31	10	m	4	0	bio-scram	left	0	782	782	26.0667	26.0667	26.2921	nan	nan	0	0	0.0117433	0.0117433	0.672843	0.672843	1.4092	1.4092	80.7412	80.7412	0.0117433
2020-07-31	10	m	4	0	bio-scram	left	0	826	826	27.5333	27.5333	27.7418	nan	nan	0	0	-0.0028718	0.0028718	-0.164542	0.164542	-0.344616	0.344616	-19.745	19.745	-0.0028718
2020-07-31	10	m	4	0	bio-scram	left	0	871	871	29.0333	29.0333	29.2417	nan	nan	0	0	0.00664166	0.00664166	0.380539	0.380539	0.797	0.797	45.6647	45.6647	0.00664166
2020-07-31	10	m	4	0	bio-scram	left	0	898	898	29.9333	29.9333	30.1501	nan	nan	0	0	-0.00309641	0.00309641	-0.177411	0.177411	-0.371569	0.371569	-21.2893	21.2893	-0.00309641
2020-07-31	10	m	4	0	bio-scram	left	0	910	910	30.3333	30.3333	30.5418	nan	nan	0	0	-0.00301924	0.00301924	-0.17299	0.17299	-0.362309	0.362309	-20.7588	20.7588	-0.00301924
2020-07-31	10	m	4	0	bio-scram	left	0	928	928	30.9333	30.9333	31.1417	nan	nan	0	0	0.00880889	0.00880889	0.504712	0.504712	1.05707	1.05707	60.5655	60.5655	0.00880889
2020-07-31	10	m	4	0	bio-scram	left	0	955	955	31.8333	31.8333	32.0417	nan	nan	0	0	0.00765532	0.00765532	0.438617	0.438617	0.918638	0.918638	52.6341	52.6341	0.00765532
2020-07-31	10	m	4	0	bio-scram	left	0	1015	1015	33.8333	33.8333	34.0333	nan	nan	0	0	-0.0076549	0.0076549	-0.438593	0.438593	-0.918588	0.918588	-52.6312	52.6312	-0.0076549
2020-07-31	10	m	4	0	bio-scram	left	0	1045	1045	34.8333	34.8333	35.05	nan	nan	0	0	-0.012485	0.012485	-0.71534	0.71534	-1.4982	1.4982	-85.8407	85.8407	-0.012485
2020-07-31	10	m	4	0	bio-scram	left	0	1085	1085	36.1667	36.1667	36.3833	nan	nan	0	0	-0.00605939	0.00605939	-0.347178	0.347178	-0.727127	0.727127	-41.6613	41.6613	-0.00605939
2020-07-31	10	m	4	0	bio-scram	left	0	1133	1133	37.7667	37.7667	37.9667	nan	nan	0	0	0.0203577	0.0203577	1.16641	1.16641	2.44293	2.44293	139.969	139.969	0.0203577
2020-07-31	10	m	4	1	bio-scram	right	0	8	1177	0.266667	39.2333	-0.658287	nan	nan	0	0	0.00326742	0.00326742	0.18721	0.18721	0.392091	0.392091	22.4652	22.4652	-0.00326742
2020-07-31	10	m	4	1	bio-scram	right	1	41	1210	1.36667	40.3333	0.458352	1.01653	58.243	1.01653	58.243	0.00469999	0.00469999	0.269289	0.269289	0.563998	0.563998	32.3147	32.3147	-0.00469999
2020-07-31	10	m	4	1	bio-scram	right	1	98	1267	3.26667	42.2333	2.33336	0.89974	51.5513	0.89974	51.5513	0.0422122	0.0422122	2.41858	2.41858	5.06546	5.06546	290.229	290.229	-0.0422122
2020-07-31	10	m	4	1	bio-scram	right	0	317	1486	10.5667	49.5333	9.65829	nan	nan	0	0	-0.0199382	0.0199382	-1.14237	1.14237	-2.39258	2.39258	-137.085	137.085	0.0199382
2020-07-31	10	m	4	1	bio-scram	right	0	402	1571	13.4	52.3667	12.7	nan	nan	0	0	0.00173808	0.00173808	0.0995847	0.0995847	0.20857	0.20857	11.9502	11.9502	-0.00173808
2020-07-31	10	m	4	1	bio-scram	right	0	417	1586	13.9	52.8667	13.2083	nan	nan	0	0	0.00531626	0.00531626	0.304599	0.304599	0.637951	0.637951	36.5519	36.5519	-0.00531626
2020-07-31	10	m	4	1	bio-scram	right	0	462	1631	15.4	54.3667	14.7167	nan	nan	0	0	-0.00149663	0.00149663	-0.0857506	0.0857506	-0.179596	0.179596	-10.2901	10.2901	0.00149663
2020-07-31	10	m	4	1	bio-scram	right	0	515	1684	17.1667	56.1333	16.4833	nan	nan	0	0	-0.00516019	0.00516019	-0.295657	0.295657	-0.619223	0.619223	-35.4789	35.4789	0.00516019
2020-07-31	10	m	4	1	bio-scram	right	0	548	1717	18.2667	57.2333	17.5666	nan	nan	0	0	0.00460643	0.00460643	0.263929	0.263929	0.552771	0.552771	31.6715	31.6715	-0.00460643
2020-07-31	10	m	4	1	bio-scram	right	0	585	1754	19.5	58.4667	18.8083	nan	nan	0	0	0.00934409	0.00934409	0.535377	0.535377	1.12129	1.12129	64.2452	64.2452	-0.00934409
2020-07-31	10	m	4	1	bio-scram	right	0	617	1786	20.5667	59.5333	19.8916	nan	nan	0	0	-0.003076	0.003076	-0.176242	0.176242	-0.36912	0.36912	-21.149	21.149	0.003076
2020-07-31	10	m	4	1	bio-scram	right	0	663	1832	22.1	61.0667	21.4083	nan	nan	0	0	-0.0156878	0.0156878	-0.898845	0.898845	-1.88254	1.88254	-107.861	107.861	0.0156878
2020-07-31	10	m	4	1	bio-scram	right	0	696	1865	23.2	62.1667	22.5166	nan	nan	0	0	-0.0246865	0.0246865	-1.41443	1.41443	-2.96238	2.96238	-169.732	169.732	0.0246865
2020-07-31	10	m	4	1	bio-scram	right	0	727	1896	24.2333	63.2	23.5499	nan	nan	0	0	-0.00352028	0.00352028	-0.201697	0.201697	-0.422433	0.422433	-24.2036	24.2036	0.00352028
2020-07-31	10	m	4	1	bio-scram	right	0	760	1929	25.3333	64.3	24.6333	nan	nan	0	0	0.00681207	0.00681207	0.390303	0.390303	0.817448	0.817448	46.8363	46.8363	-0.00681207
2020-07-31	10	m	4	1	bio-scram	right	0	799	1968	26.6333	65.6	25.9416	nan	nan	0	0	0.0107781	0.0107781	0.617541	0.617541	1.29338	1.29338	74.1049	74.1049	-0.0107781
2020-07-31	10	m	4	1	bio-scram	right	0	841	2010	28.0333	67	27.3416	nan	nan	0	0	0.00986485	0.00986485	0.565214	0.565214	1.18378	1.18378	67.8257	67.8257	-0.00986485
2020-07-31	10	m	4	1	bio-scram	right	0	917	2086	30.5667	69.5333	29.9917	nan	nan	0	0	0.00902354	0.00902354	0.517011	0.517011	1.08282	1.08282	62.0413	62.0413	-0.00902354
2020-07-31	10	m	4	1	bio-scram	right	0	990	2159	33	71.9667	32.4249	nan	nan	0	0	0.00730034	0.00730034	0.418279	0.418279	0.876041	0.876041	50.1935	50.1935	-0.00730034
2020-07-31	10	m	4	1	bio-scram	right	0	1008	2177	33.6	72.5667	33	nan	nan	0	0	-0.00232253	0.00232253	-0.133071	0.133071	-0.278704	0.278704	-15.9686	15.9686	0.00232253
2020-07-31	10	m	4	1	bio-scram	right	0	1037	2206	34.5667	73.5333	33.9833	nan	nan	0	0	-0.00476786	0.00476786	-0.273178	0.273178	-0.572144	0.572144	-32.7814	32.7814	0.00476786
2020-07-31	10	m	4	1	bio-scram	right	0	1092	2261	36.4	75.3667	35.8	nan	nan	0	0	0.0143396	0.0143396	0.821596	0.821596	1.72075	1.72075	98.5915	98.5915	-0.0143396
2020-07-31	10	m	4	1	bio-scram	right	0	1116	2285	37.2	76.1667	36.6166	nan	nan	0	0	-0.00949299	0.00949299	-0.543908	0.543908	-1.13916	1.13916	-65.269	65.269	0.00949299
2020-07-31	10	m	4	1	bio-scram	right	0	1163	2332	38.7667	77.7333	38.1666	nan	nan	0	0	-0.00717183	0.00717183	-0.410915	0.410915	-0.860619	0.860619	-49.3098	49.3098	0.00717183
2020-07-31	10	m	4	2	bio-scram	left	0	16	2354	0.533333	78.4667	-0.416708	nan	nan	0	0	-0.00307378	0.00307378	-0.176114	0.176114	-0.368853	0.368853	-21.1337	21.1337	-0.00307378
2020-07-31	10	m	4	2	bio-scram	left	1	132	2470	4.4	82.3333	3.46665	0.844091	48.3628	0.844091	48.3628	-0.0359309	0.0359309	-2.05869	2.05869	-4.3117	4.3117	-247.042	247.042	-0.0359309
2020-07-31	10	m	4	2	bio-scram	left	1	220	2558	7.33333	85.2667	6.40832	0.416898	23.8865	0.416898	23.8865	0.0238876	0.0238876	1.36866	1.36866	2.86651	2.86651	164.239	164.239	0.0238876
2020-07-31	10	m	4	2	bio-scram	left	1	254	2592	8.46667	86.4	7.54191	0.244764	14.0239	0.244764	14.0239	0.00186083	0.00186083	0.106618	0.106618	0.2233	0.2233	12.7942	12.7942	0.00186083
2020-07-31	10	m	4	2	bio-scram	left	0	286	2624	9.53333	87.4667	8.60826	nan	nan	0	0	0.00586017	0.00586017	0.335763	0.335763	0.70322	0.70322	40.2916	40.2916	0.00586017
2020-07-31	10	m	4	2	bio-scram	left	0	338	2676	11.2667	89.2	10.3334	nan	nan	0	0	-0.00731433	0.00731433	-0.41908	0.41908	-0.87772	0.87772	-50.2896	50.2896	-0.00731433
2020-07-31	10	m	4	2	bio-scram	left	0	370	2708	12.3333	90.2667	11.4084	nan	nan	0	0	-0.00246066	0.00246066	-0.140986	0.140986	-0.295279	0.295279	-16.9183	16.9183	-0.00246066
2020-07-31	10	m	4	2	bio-scram	left	0	410	2748	13.6667	91.6	12.7416	nan	nan	0	0	0.008823	0.008823	0.505521	0.505521	1.05876	1.05876	60.6625	60.6625	0.008823
2020-07-31	10	m	4	2	bio-scram	left	0	456	2794	15.2	93.1333	14.2666	nan	nan	0	0	0.00590023	0.00590023	0.338058	0.338058	0.708027	0.708027	40.567	40.567	0.00590023
2020-07-31	10	m	4	2	bio-scram	left	0	513	2851	17.1	95.0333	16.1666	nan	nan	0	0	0.0124628	0.0124628	0.714066	0.714066	1.49554	1.49554	85.6879	85.6879	0.0124628
2020-07-31	10	m	4	2	bio-scram	left	0	544	2882	18.1333	96.0667	17.1999	nan	nan	0	0	0.00592207	0.00592207	0.33931	0.33931	0.710649	0.710649	40.7172	40.7172	0.00592207
2020-07-31	10	m	4	2	bio-scram	left	0	564	2902	18.8	96.7333	17.8834	nan	nan	0	0	-0.00440005	0.00440005	-0.252104	0.252104	-0.528006	0.528006	-30.2525	30.2525	-0.00440005
2020-07-31	10	m	4	2	bio-scram	left	0	589	2927	19.6333	97.5667	18.7084	nan	nan	0	0	-0.00406495	0.00406495	-0.232904	0.232904	-0.487794	0.487794	-27.9485	27.9485	-0.00406495
2020-07-31	10	m	4	2	bio-scram	left	0	728	3066	24.2667	102.2	23.3584	nan	nan	0	0	-0.00439123	0.00439123	-0.251599	0.251599	-0.526948	0.526948	-30.1919	30.1919	-0.00439123
2020-07-31	10	m	4	2	bio-scram	left	0	766	3104	25.5333	103.467	24.6167	nan	nan	0	0	0.0295368	0.0295368	1.69233	1.69233	3.54441	3.54441	203.08	203.08	0.0295368
2020-07-31	10	m	4	2	bio-scram	left	0	827	3165	27.5667	105.5	26.6499	nan	nan	0	0	0.0152526	0.0152526	0.873912	0.873912	1.83032	1.83032	104.869	104.869	0.0152526
2020-07-31	10	m	4	2	bio-scram	left	0	859	3197	28.6333	106.567	27.7249	nan	nan	0	0	0.0162163	0.0162163	0.929128	0.929128	1.94596	1.94596	111.495	111.495	0.0162163
2020-07-31	10	m	4	2	bio-scram	left	0	904	3242	30.1333	108.067	29.2083	nan	nan	0	0	-0.00477597	0.00477597	-0.273643	0.273643	-0.573116	0.573116	-32.8371	32.8371	-0.00477597
2020-07-31	10	m	4	2	bio-scram	left	0	940	3278	31.3333	109.267	30.3999	nan	nan	0	0	-0.00763691	0.00763691	-0.437562	0.437562	-0.916429	0.916429	-52.5075	52.5075	-0.00763691
2020-07-31	10	m	4	2	bio-scram	left	0	977	3315	32.5667	110.5	31.6417	nan	nan	0	0	-0.0141833	0.0141833	-0.812643	0.812643	-1.702	1.702	-97.5172	97.5172	-0.0141833
2020-07-31	10	m	4	2	bio-scram	left	0	996	3334	33.2	111.133	32.2749	nan	nan	0	0	-0.0174846	0.0174846	-1.0018	1.0018	-2.09816	2.09816	-120.216	120.216	-0.0174846
2020-07-31	10	m	4	2	bio-scram	left	0	1017	3355	33.9	111.833	32.975	nan	nan	0	0	0.0088408	0.0088408	0.50654	0.50654	1.0609	1.0609	60.7848	60.7848	0.0088408
2020-07-31	10	m	4	2	bio-scram	left	0	1055	3393	35.1667	113.1	34.2585	nan	nan	0	0	0.00544644	0.00544644	0.312058	0.312058	0.653573	0.653573	37.447	37.447	0.00544644
2020-07-31	10	m	4	2	bio-scram	left	0	1063	3401	35.4333	113.367	34.525	nan	nan	0	0	0.00236826	0.00236826	0.135691	0.135691	0.284191	0.284191	16.2829	16.2829	0.00236826
2020-07-31	10	m	4	2	bio-scram	left	0	1116	3454	37.2	115.133	36.2667	nan	nan	0	0	0.0108582	0.0108582	0.622127	0.622127	1.30298	1.30298	74.6552	74.6552	0.0108582
2020-07-31	10	m	4	2	bio-scram	left	0	1142	3480	38.0667	116	37.1584	nan	nan	0	0	-0.0136265	0.0136265	-0.780744	0.780744	-1.63519	1.63519	-93.6892	93.6892	-0.0136265
2020-07-31	10	m	4	3	bio-scram	right	1	39	3546	1.3	118.2	0.374971	1.02381	58.6598	1.02381	58.6598	0.0115648	0.0115648	0.662613	0.662613	1.38777	1.38777	79.5136	79.5136	-0.0115648
2020-07-31	10	m	4	3	bio-scram	right	1	84	3591	2.8	119.7	1.87504	0.89974	51.5513	0.89974	51.5513	0.0409038	0.0409038	2.34362	2.34362	4.90846	4.90846	281.234	281.234	-0.0409038
2020-07-31	10	m	4	3	bio-scram	right	1	227	3734	7.56667	124.467	6.63333	0.416898	23.8865	0.416898	23.8865	0.00843565	0.00843565	0.483327	0.483327	1.01228	1.01228	57.9992	57.9992	-0.00843565
2020-07-31	10	m	4	3	bio-scram	right	0	319	3826	10.6333	127.533	9.7084	nan	nan	0	0	-0.0257952	0.0257952	-1.47796	1.47796	-3.09543	3.09543	-177.355	177.355	0.0257952
2020-07-31	10	m	4	3	bio-scram	right	0	342	3849	11.4	128.3	10.4917	nan	nan	0	0	-0.00642613	0.00642613	-0.36819	0.36819	-0.771136	0.771136	-44.1828	44.1828	0.00642613
2020-07-31	10	m	4	3	bio-scram	right	0	357	3864	11.9	128.8	11.0584	nan	nan	0	0	-0.0150996	0.0150996	-0.865142	0.865142	-1.81195	1.81195	-103.817	103.817	0.0150996
2020-07-31	10	m	4	3	bio-scram	right	0	390	3897	13	129.9	12.1417	nan	nan	0	0	0.00801198	0.00801198	0.459053	0.459053	0.961438	0.961438	55.0863	55.0863	-0.00801198
2020-07-31	10	m	4	3	bio-scram	right	0	437	3944	14.5667	131.467	13.7251	nan	nan	0	0	-0.0118775	0.0118775	-0.680529	0.680529	-1.4253	1.4253	-81.6635	81.6635	0.0118775
2020-07-31	10	m	4	3	bio-scram	right	0	468	3975	15.6	132.5	14.7499	nan	nan	0	0	-0.00693697	0.00693697	-0.397459	0.397459	-0.832436	0.832436	-47.6951	47.6951	0.00693697
2020-07-31	10	m	4	3	bio-scram	right	0	527	4034	17.5667	134.467	16.7	nan	nan	0	0	0.00432176	0.00432176	0.247619	0.247619	0.518611	0.518611	29.7142	29.7142	-0.00432176
2020-07-31	10	m	4	3	bio-scram	right	0	561	4068	18.7	135.6	17.8333	nan	nan	0	0	0.0106567	0.0106567	0.610586	0.610586	1.27881	1.27881	73.2703	73.2703	-0.0106567
2020-07-31	10	m	4	3	bio-scram	right	0	623	4130	20.7667	137.667	19.9083	nan	nan	0	0	0.00980004	0.00980004	0.561501	0.561501	1.17601	1.17601	67.3801	67.3801	-0.00980004
2020-07-31	10	m	4	3	bio-scram	right	0	802	4309	26.7333	143.633	25.8667	nan	nan	0	0	0.00852569	0.00852569	0.488486	0.488486	1.02308	1.02308	58.6183	58.6183	-0.00852569
2020-07-31	10	m	4	3	bio-scram	right	0	863	4370	28.7667	145.667	27.9	nan	nan	0	0	-0.00215663	0.00215663	-0.123566	0.123566	-0.258796	0.258796	-14.8279	14.8279	0.00215663
2020-07-31	10	m	4	3	bio-scram	right	0	884	4391	29.4667	146.367	28.6166	nan	nan	0	0	-0.0128974	0.0128974	-0.738964	0.738964	-1.54768	1.54768	-88.6757	88.6757	0.0128974
2020-07-31	10	m	4	3	bio-scram	right	0	961	4468	32.0333	148.933	31.175	nan	nan	0	0	0.0130352	0.0130352	0.74686	0.74686	1.56422	1.56422	89.6231	89.6231	-0.0130352
2020-07-31	10	m	4	3	bio-scram	right	0	1134	4641	37.8	154.7	36.9583	nan	nan	0	0	-0.00311559	0.00311559	-0.17851	0.17851	-0.373871	0.373871	-21.4212	21.4212	0.00311559
2020-07-31	10	m	4	4	bio-scram	left	0	25	4701	0.833333	156.7	-0.0751426	nan	nan	0	0	0.00360677	0.00360677	0.206653	0.206653	0.432812	0.432812	24.7983	24.7983	0.00360677
2020-07-31	10	m	4	4	bio-scram	left	1	46	4722	1.53333	157.4	0.599969	0.999906	57.2904	0.999906	57.2904	0.0116181	0.0116181	0.66567	0.66567	1.39418	1.39418	79.8804	79.8804	0.0116181
2020-07-31	10	m	4	4	bio-scram	left	1	91	4767	3.03333	158.9	2.1499	0.89974	51.5513	0.89974	51.5513	0.0350758	0.0350758	2.0097	2.0097	4.2091	4.2091	241.164	241.164	0.0350758
2020-07-31	10	m	4	4	bio-scram	left	1	224	4900	7.46667	163.333	6.59162	0.416898	23.8865	0.416898	23.8865	0.00807389	0.00807389	0.4626	0.4626	0.968867	0.968867	55.512	55.512	0.00807389
2020-07-31	10	m	4	4	bio-scram	left	0	380	5056	12.6667	168.533	11.7665	nan	nan	0	0	-0.0218332	0.0218332	-1.25095	1.25095	-2.61998	2.61998	-150.114	150.114	-0.0218332
2020-07-31	10	m	4	4	bio-scram	left	0	411	5087	13.7	169.567	12.7999	nan	nan	0	0	0.00249105	0.00249105	0.142727	0.142727	0.298926	0.298926	17.1272	17.1272	0.00249105
2020-07-31	10	m	4	4	bio-scram	left	0	462	5138	15.4	171.267	14.5083	nan	nan	0	0	-0.00271301	0.00271301	-0.155444	0.155444	-0.325562	0.325562	-18.6533	18.6533	-0.00271301
2020-07-31	10	m	4	4	bio-scram	left	0	482	5158	16.0667	171.933	15.1832	nan	nan	0	0	0.00929412	0.00929412	0.532514	0.532514	1.11529	1.11529	63.9017	63.9017	0.00929412
2020-07-31	10	m	4	4	bio-scram	left	0	515	5191	17.1667	173.033	16.2665	nan	nan	0	0	-0.00279919	0.00279919	-0.160382	0.160382	-0.335903	0.335903	-19.2458	19.2458	-0.00279919
2020-07-31	10	m	4	4	bio-scram	left	0	559	5235	18.6333	174.5	17.7499	nan	nan	0	0	-0.00932837	0.00932837	-0.534476	0.534476	-1.1194	1.1194	-64.1372	64.1372	-0.00932837
2020-07-31	10	m	4	4	bio-scram	left	0	589	5265	19.6333	175.5	18.7499	nan	nan	0	0	0.00772036	0.00772036	0.442344	0.442344	0.926444	0.926444	53.0813	53.0813	0.00772036
2020-07-31	10	m	4	4	bio-scram	left	0	623	5299	20.7667	176.633	19.8915	nan	nan	0	0	0.00880724	0.00880724	0.504618	0.504618	1.05687	1.05687	60.5541	60.5541	0.00880724
2020-07-31	10	m	4	4	bio-scram	left	0	678	5354	22.6	178.467	21.7165	nan	nan	0	0	-0.00210804	0.00210804	-0.120782	0.120782	-0.252965	0.252965	-14.4938	14.4938	-0.00210804
2020-07-31	10	m	4	4	bio-scram	left	0	726	5402	24.2	180.067	23.3166	nan	nan	0	0	0.00346789	0.00346789	0.198695	0.198695	0.416146	0.416146	23.8434	23.8434	0.00346789
2020-07-31	10	m	4	4	bio-scram	left	0	773	5449	25.7667	181.633	24.8916	nan	nan	0	0	-0.00972297	0.00972297	-0.557085	0.557085	-1.16676	1.16676	-66.8502	66.8502	-0.00972297
2020-07-31	10	m	4	4	bio-scram	left	0	835	5511	27.8333	183.7	26.9415	nan	nan	0	0	0.00267753	0.00267753	0.153411	0.153411	0.321304	0.321304	18.4093	18.4093	0.00267753
2020-07-31	10	m	4	4	bio-scram	left	0	855	5531	28.5	184.367	27.6165	nan	nan	0	0	0.00548386	0.00548386	0.314202	0.314202	0.658063	0.658063	37.7042	37.7042	0.00548386
2020-07-31	10	m	4	4	bio-scram	left	0	895	5571	29.8333	185.7	28.9582	nan	nan	0	0	0.00314414	0.00314414	0.180146	0.180146	0.377296	0.377296	21.6175	21.6175	0.00314414
2020-07-31	10	m	4	4	bio-scram	left	0	926	5602	30.8667	186.733	29.9749	nan	nan	0	0	-0.00855816	0.00855816	-0.490347	0.490347	-1.02698	1.02698	-58.8416	58.8416	-0.00855816
2020-07-31	10	m	4	4	bio-scram	left	0	986	5662	32.8667	188.733	32.0416	nan	nan	0	0	-0.00312269	0.00312269	-0.178917	0.178917	-0.374723	0.374723	-21.4701	21.4701	-0.00312269
2020-07-31	10	m	4	4	bio-scram	left	0	1064	5740	35.4667	191.333	34.6415	nan	nan	0	0	0.00694807	0.00694807	0.398095	0.398095	0.833769	0.833769	47.7714	47.7714	0.00694807
2020-07-31	10	m	4	4	bio-scram	left	0	1095	5771	36.5	192.367	35.6916	nan	nan	0	0	0.0110288	0.0110288	0.631906	0.631906	1.32346	1.32346	75.8288	75.8288	0.0110288
2020-07-31	10	m	4	4	bio-scram	left	0	1130	5806	37.6667	193.533	36.8583	nan	nan	0	0	-0.00587402	0.00587402	-0.336556	0.336556	-0.704882	0.704882	-40.3868	40.3868	-0.00587402
2020-07-31	10	m	4	5	bio-scram	left	0	6	5851	0.2	195.033	-0.708284	nan	nan	0	0	0.00581203	0.00581203	0.333005	0.333005	0.697443	0.697443	39.9606	39.9606	0.00581203
2020-07-31	10	m	4	5	bio-scram	left	1	30	5875	1	195.833	0.0917158	1.053	60.3323	1.053	60.3323	-0.00272315	0.00272315	-0.156025	0.156025	-0.326778	0.326778	-18.723	18.723	-0.00272315
2020-07-31	10	m	4	5	bio-scram	left	1	54	5899	1.8	196.633	0.874979	0.967875	55.4551	0.967875	55.4551	-0.00279212	0.00279212	-0.159977	0.159977	-0.335055	0.335055	-19.1972	19.1972	-0.00279212
2020-07-31	10	m	4	5	bio-scram	left	1	95	5940	3.16667	198	2.23335	0.89974	51.5513	0.89974	51.5513	-0.0455805	0.0455805	-2.61157	2.61157	-5.46966	5.46966	-313.388	313.388	-0.0455805
2020-07-31	10	m	4	5	bio-scram	left	1	145	5990	4.83333	199.667	3.90012	0.76781	43.9923	0.76781	43.9923	0.029114	0.029114	1.66811	1.66811	3.49368	3.49368	200.173	200.173	0.029114
2020-07-31	10	m	4	5	bio-scram	left	1	247	6092	8.23333	203.067	7.40003	0.318284	18.2363	0.318284	18.2363	-0.0126868	0.0126868	-0.726899	0.726899	-1.52241	1.52241	-87.2278	87.2278	-0.0126868
2020-07-31	10	m	4	5	bio-scram	left	0	298	6143	9.93333	204.767	9.24161	nan	nan	0	0	0.0257897	0.0257897	1.47764	1.47764	3.09476	3.09476	177.317	177.317	0.0257897
2020-07-31	10	m	4	5	bio-scram	left	0	356	6201	11.8667	206.7	11.1917	nan	nan	0	0	0.00678541	0.00678541	0.388775	0.388775	0.814249	0.814249	46.653	46.653	0.00678541
2020-07-31	10	m	4	5	bio-scram	left	0	408	6253	13.6	208.433	12.9083	nan	nan	0	0	-0.00150417	0.00150417	-0.0861827	0.0861827	-0.180501	0.180501	-10.3419	10.3419	-0.00150417
2020-07-31	10	m	4	5	bio-scram	left	0	428	6273	14.2667	209.1	13.5749	nan	nan	0	0	0.00154952	0.00154952	0.0887808	0.0887808	0.185942	0.185942	10.6537	10.6537	0.00154952
2020-07-31	10	m	4	5	bio-scram	left	0	458	6303	15.2667	210.1	14.5918	nan	nan	0	0	0.0148063	0.0148063	0.848341	0.848341	1.77676	1.77676	101.801	101.801	0.0148063
2020-07-31	10	m	4	5	bio-scram	left	0	506	6351	16.8667	211.7	16.1666	nan	nan	0	0	0.0216867	0.0216867	1.24255	1.24255	2.6024	2.6024	149.107	149.107	0.0216867
2020-07-31	10	m	4	5	bio-scram	left	0	526	6371	17.5333	212.367	16.8417	nan	nan	0	0	-0.0078362	0.0078362	-0.448981	0.448981	-0.940344	0.940344	-53.8777	53.8777	-0.0078362
2020-07-31	10	m	4	5	bio-scram	left	0	547	6392	18.2333	213.067	17.55	nan	nan	0	0	-0.0113044	0.0113044	-0.647695	0.647695	-1.35653	1.35653	-77.7235	77.7235	-0.0113044
2020-07-31	10	m	4	5	bio-scram	left	0	620	6465	20.6667	215.5	19.9916	nan	nan	0	0	-0.0119107	0.0119107	-0.682432	0.682432	-1.42928	1.42928	-81.8919	81.8919	-0.0119107
2020-07-31	10	m	4	5	bio-scram	left	0	657	6502	21.9	216.733	21.2083	nan	nan	0	0	0.00947738	0.00947738	0.543014	0.543014	1.13729	1.13729	65.1616	65.1616	0.00947738
2020-07-31	10	m	4	5	bio-scram	left	0	685	6530	22.8333	217.667	22.1333	nan	nan	0	0	0.00870676	0.00870676	0.49886	0.49886	1.04481	1.04481	59.8632	59.8632	0.00870676
2020-07-31	10	m	4	5	bio-scram	left	0	723	6568	24.1	218.933	23.4083	nan	nan	0	0	0.00848123	0.00848123	0.485938	0.485938	1.01775	1.01775	58.3126	58.3126	0.00848123
2020-07-31	10	m	4	5	bio-scram	left	0	787	6632	26.2333	221.067	25.5333	nan	nan	0	0	0.00418105	0.00418105	0.239557	0.239557	0.501726	0.501726	28.7468	28.7468	0.00418105
2020-07-31	10	m	4	5	bio-scram	left	0	954	6799	31.8	226.633	31.1166	nan	nan	0	0	-0.00853164	0.00853164	-0.488827	0.488827	-1.0238	1.0238	-58.6592	58.6592	-0.00853164
2020-07-31	10	m	4	5	bio-scram	left	0	982	6827	32.7333	227.567	32.0333	nan	nan	0	0	-0.00203372	0.00203372	-0.116523	0.116523	-0.244046	0.244046	-13.9828	13.9828	-0.00203372
2020-07-31	10	m	4	5	bio-scram	left	0	1011	6856	33.7	228.533	33.0166	nan	nan	0	0	-0.00679126	0.00679126	-0.389111	0.389111	-0.814951	0.814951	-46.6933	46.6933	-0.00679126
2020-07-31	10	m	4	5	bio-scram	left	0	1032	6877	34.4	229.233	33.6999	nan	nan	0	0	-0.00457873	0.00457873	-0.262342	0.262342	-0.549447	0.549447	-31.481	31.481	-0.00457873
2020-07-31	10	m	4	5	bio-scram	left	0	1050	6895	35	229.833	34.3	nan	nan	0	0	-0.00702451	0.00702451	-0.402475	0.402475	-0.842941	0.842941	-48.297	48.297	-0.00702451
2020-07-31	10	m	4	5	bio-scram	left	0	1087	6932	36.2333	231.067	35.5417	nan	nan	0	0	0.0075309	0.0075309	0.431489	0.431489	0.903708	0.903708	51.7787	51.7787	0.0075309
2020-07-31	10	m	4	6	bio-scram	right	0	24	7038	0.8	234.6	-0.11673	nan	nan	0	0	-0.0067864	0.0067864	-0.388832	0.388832	-0.814368	0.814368	-46.6598	46.6598	0.0067864
2020-07-31	10	m	4	6	bio-scram	right	1	117	7131	3.9	237.7	2.9916	0.89974	51.5513	0.89974	51.5513	0.0250319	0.0250319	1.43422	1.43422	3.00383	3.00383	172.107	172.107	-0.0250319
2020-07-31	10	m	4	6	bio-scram	right	0	302	7316	10.0667	243.867	9.26664	nan	nan	0	0	-0.00600561	0.00600561	-0.344096	0.344096	-0.720673	0.720673	-41.2915	41.2915	0.00600561
2020-07-31	10	m	4	6	bio-scram	right	0	351	7365	11.7	245.5	10.8999	nan	nan	0	0	-0.00458862	0.00458862	-0.262909	0.262909	-0.550635	0.550635	-31.549	31.549	0.00458862
2020-07-31	10	m	4	6	bio-scram	right	0	370	7384	12.3333	246.133	11.5499	nan	nan	0	0	-0.00584479	0.00584479	-0.334882	0.334882	-0.701375	0.701375	-40.1858	40.1858	0.00584479
2020-07-31	10	m	4	6	bio-scram	right	0	412	7426	13.7333	247.533	12.9499	nan	nan	0	0	-0.00125948	0.00125948	-0.0721627	0.0721627	-0.151137	0.151137	-8.65953	8.65953	0.00125948
2020-07-31	10	m	4	6	bio-scram	right	0	467	7481	15.5667	249.367	14.8166	nan	nan	0	0	0.00403948	0.00403948	0.231445	0.231445	0.484738	0.484738	27.7734	27.7734	-0.00403948
2020-07-31	10	m	4	6	bio-scram	right	0	500	7514	16.6667	250.467	15.9	nan	nan	0	0	-0.00157218	0.00157218	-0.0900795	0.0900795	-0.188662	0.188662	-10.8095	10.8095	0.00157218
2020-07-31	10	m	4	6	bio-scram	right	0	518	7532	17.2667	251.067	16.5166	nan	nan	0	0	-0.00251824	0.00251824	-0.144284	0.144284	-0.302189	0.302189	-17.3141	17.3141	0.00251824
2020-07-31	10	m	4	6	bio-scram	right	0	535	7549	17.8333	251.633	17.0917	nan	nan	0	0	-0.0142632	0.0142632	-0.817221	0.817221	-1.71158	1.71158	-98.0666	98.0666	0.0142632
2020-07-31	10	m	4	6	bio-scram	right	0	568	7582	18.9333	252.733	18.1832	nan	nan	0	0	-0.010081	0.010081	-0.577598	0.577598	-1.20972	1.20972	-69.3117	69.3117	0.010081
2020-07-31	10	m	4	6	bio-scram	right	0	613	7627	20.4333	254.233	19.6665	nan	nan	0	0	-0.00393619	0.00393619	-0.225527	0.225527	-0.472343	0.472343	-27.0633	27.0633	0.00393619
2020-07-31	10	m	4	6	bio-scram	right	0	752	7766	25.0667	258.867	24.3166	nan	nan	0	0	0.00564533	0.00564533	0.323453	0.323453	0.677439	0.677439	38.8144	38.8144	-0.00564533
2020-07-31	10	m	4	6	bio-scram	right	0	792	7806	26.4	260.2	25.6582	nan	nan	0	0	-0.00526264	0.00526264	-0.301527	0.301527	-0.631517	0.631517	-36.1832	36.1832	0.00526264
2020-07-31	10	m	4	6	bio-scram	right	0	840	7854	28	261.8	27.2416	nan	nan	0	0	-0.00473807	0.00473807	-0.271472	0.271472	-0.568569	0.568569	-32.5766	32.5766	0.00473807
2020-07-31	10	m	4	6	bio-scram	right	0	862	7876	28.7333	262.533	27.9665	nan	nan	0	0	0.00516848	0.00516848	0.296132	0.296132	0.620218	0.620218	35.5358	35.5358	-0.00516848
2020-07-31	10	m	4	6	bio-scram	right	0	897	7911	29.9	263.7	29.1499	nan	nan	0	0	-0.00393984	0.00393984	-0.225736	0.225736	-0.472781	0.472781	-27.0883	27.0883	0.00393984
2020-07-31	10	m	4	6	bio-scram	right	0	931	7945	31.0333	264.833	30.2832	nan	nan	0	0	-0.00583641	0.00583641	-0.334402	0.334402	-0.700369	0.700369	-40.1282	40.1282	0.00583641
2020-07-31	10	m	4	6	bio-scram	right	0	984	7998	32.8	266.6	32.0499	nan	nan	0	0	0.00756583	0.00756583	0.43349	0.43349	0.9079	0.9079	52.0188	52.0188	-0.00756583
2020-07-31	10	m	4	6	bio-scram	right	0	1033	8047	34.4333	268.233	33.6916	nan	nan	0	0	0.00639691	0.00639691	0.366516	0.366516	0.767629	0.767629	43.9819	43.9819	-0.00639691
2020-07-31	10	m	4	6	bio-scram	right	0	1104	8118	36.8	270.6	36.0582	nan	nan	0	0	-0.00147322	0.00147322	-0.0844092	0.0844092	-0.176786	0.176786	-10.1291	10.1291	0.00147322
2020-07-31	10	m	4	6	bio-scram	right	0	1143	8157	38.1	271.9	37.3417	nan	nan	0	0	0.00601751	0.00601751	0.344778	0.344778	0.722101	0.722101	41.3733	41.3733	-0.00601751
2020-07-31	10	m	4	7	bio-scram	right	0	22	8205	0.733333	273.5	-0.183405	nan	nan	0	0	0.0159305	0.0159305	0.91275	0.91275	1.91166	1.91166	109.53	109.53	-0.0159305
2020-07-31	10	m	4	7	bio-scram	right	1	67	8250	2.23333	275	1.30825	0.911215	52.2088	0.911215	52.2088	-0.0239041	0.0239041	-1.3696	1.3696	-2.86849	2.86849	-164.353	164.353	0.0239041
2020-07-31	10	m	4	7	bio-scram	right	1	180	8363	6	278.767	5.07498	0.478754	27.4306	0.478754	27.4306	-0.00572409	0.00572409	-0.327966	0.327966	-0.686891	0.686891	-39.356	39.356	0.00572409
2020-07-31	10	m	4	7	bio-scram	right	1	210	8393	7	279.767	6.07497	0.416898	23.8865	0.416898	23.8865	-0.0113598	0.0113598	-0.65087	0.65087	-1.36318	1.36318	-78.1045	78.1045	0.0113598
2020-07-31	10	m	4	7	bio-scram	right	1	252	8435	8.4	281.167	7.48324	0.271259	15.542	0.271259	15.542	-0.0125407	0.0125407	-0.718531	0.718531	-1.50489	1.50489	-86.2237	86.2237	0.0125407
2020-07-31	10	m	4	7	bio-scram	right	0	332	8515	11.0667	283.833	10.1332	nan	nan	0	0	0.0224483	0.0224483	1.28619	1.28619	2.6938	2.6938	154.343	154.343	-0.0224483
2020-07-31	10	m	4	7	bio-scram	right	0	360	8543	12	284.767	11.0832	nan	nan	0	0	0.00887665	0.00887665	0.508595	0.508595	1.0652	1.0652	61.0313	61.0313	-0.00887665
2020-07-31	10	m	4	7	bio-scram	right	0	408	8591	13.6	286.367	12.6832	nan	nan	0	0	-0.0151246	0.0151246	-0.866578	0.866578	-1.81496	1.81496	-103.989	103.989	0.0151246
2020-07-31	10	m	4	7	bio-scram	right	0	429	8612	14.3	287.067	13.3832	nan	nan	0	0	-0.00191641	0.00191641	-0.109802	0.109802	-0.229969	0.229969	-13.1763	13.1763	0.00191641
2020-07-31	10	m	4	7	bio-scram	right	0	445	8628	14.8333	287.6	13.9082	nan	nan	0	0	-0.00865109	0.00865109	-0.495671	0.495671	-1.03813	1.03813	-59.4805	59.4805	0.00865109
2020-07-31	10	m	4	7	bio-scram	right	0	465	8648	15.5	288.267	14.5915	nan	nan	0	0	-0.0031238	0.0031238	-0.178981	0.178981	-0.374856	0.374856	-21.4777	21.4777	0.0031238
2020-07-31	10	m	4	7	bio-scram	right	0	547	8730	18.2333	291	17.3249	nan	nan	0	0	-0.00943609	0.00943609	-0.540648	0.540648	-1.13233	1.13233	-64.8778	64.8778	0.00943609
2020-07-31	10	m	4	7	bio-scram	right	0	581	8764	19.3667	292.133	18.4498	nan	nan	0	0	0.00829097	0.00829097	0.475037	0.475037	0.994916	0.994916	57.0045	57.0045	-0.00829097
2020-07-31	10	m	4	7	bio-scram	right	0	626	8809	20.8667	293.633	19.9417	nan	nan	0	0	0.00651848	0.00651848	0.373481	0.373481	0.782218	0.782218	44.8178	44.8178	-0.00651848
2020-07-31	10	m	4	7	bio-scram	right	0	666	8849	22.2	294.967	21.2833	nan	nan	0	0	-0.0058989	0.0058989	-0.337982	0.337982	-0.707868	0.707868	-40.5578	40.5578	0.0058989
2020-07-31	10	m	4	7	bio-scram	right	0	688	8871	22.9333	295.7	22.0166	nan	nan	0	0	-0.00883834	0.00883834	-0.5064	0.5064	-1.0606	1.0606	-60.768	60.768	0.00883834
2020-07-31	10	m	4	7	bio-scram	right	0	747	8930	24.9	297.667	23.9665	nan	nan	0	0	-0.00169256	0.00169256	-0.0969763	0.0969763	-0.203107	0.203107	-11.6372	11.6372	0.00169256
2020-07-31	10	m	4	7	bio-scram	right	0	760	8943	25.3333	298.1	24.4249	nan	nan	0	0	-0.0117506	0.0117506	-0.67326	0.67326	-1.41007	1.41007	-80.7912	80.7912	0.0117506
2020-07-31	10	m	4	7	bio-scram	right	0	790	8973	26.3333	299.1	25.4165	nan	nan	0	0	-0.00858043	0.00858043	-0.491623	0.491623	-1.02965	1.02965	-58.9947	58.9947	0.00858043
2020-07-31	10	m	4	7	bio-scram	right	0	846	9029	28.2	300.967	27.2748	nan	nan	0	0	0.00729343	0.00729343	0.417883	0.417883	0.875212	0.875212	50.1459	50.1459	-0.00729343
2020-07-31	10	m	4	7	bio-scram	right	0	868	9051	28.9333	301.7	28.0082	nan	nan	0	0	-0.00625422	0.00625422	-0.35834	0.35834	-0.750506	0.750506	-43.0008	43.0008	0.00625422
2020-07-31	10	m	4	7	bio-scram	right	0	908	9091	30.2667	303.033	29.3416	nan	nan	0	0	0.00832609	0.00832609	0.47705	0.47705	0.999131	0.999131	57.246	57.246	-0.00832609
2020-07-31	10	m	4	7	bio-scram	right	0	964	9147	32.1333	304.9	31.2249	nan	nan	0	0	-0.0196631	0.0196631	-1.12661	1.12661	-2.35957	2.35957	-135.193	135.193	0.0196631
2020-07-31	10	m	4	7	bio-scram	right	0	984	9167	32.8	305.567	31.875	nan	nan	0	0	-0.00406236	0.00406236	-0.232756	0.232756	-0.487483	0.487483	-27.9307	27.9307	0.00406236
2020-07-31	10	m	4	7	bio-scram	right	0	997	9180	33.2333	306	32.2999	nan	nan	0	0	0.00413312	0.00413312	0.23681	0.23681	0.495974	0.495974	28.4172	28.4172	-0.00413312
2020-07-31	10	m	4	7	bio-scram	right	0	1029	9212	34.3	307.067	33.375	nan	nan	0	0	-0.00505369	0.00505369	-0.289555	0.289555	-0.606443	0.606443	-34.7466	34.7466	0.00505369
2020-07-31	10	m	4	7	bio-scram	right	0	1053	9236	35.1	307.867	34.1915	nan	nan	0	0	-0.0108532	0.0108532	-0.621844	0.621844	-1.30239	1.30239	-74.6213	74.6213	0.0108532
2020-07-31	10	m	4	7	bio-scram	right	0	1077	9260	35.9	308.667	34.9915	nan	nan	0	0	-0.00489142	0.00489142	-0.280258	0.280258	-0.58697	0.58697	-33.6309	33.6309	0.00489142
2020-07-31	10	m	4	7	bio-scram	right	0	1097	9280	36.5667	309.333	35.6415	nan	nan	0	0	0.0027333	0.0027333	0.156606	0.156606	0.327996	0.327996	18.7928	18.7928	-0.0027333
2020-07-31	10	m	4	7	bio-scram	right	0	1123	9306	37.4333	310.2	36.4998	nan	nan	0	0	-0.00501862	0.00501862	-0.287546	0.287546	-0.602235	0.602235	-34.5055	34.5055	0.00501862
2020-07-31	10	m	4	8	bio-scram	left	0	27	9379	0.9	312.633	-0.0249894	nan	nan	0	0	0.0129678	0.0129678	0.743001	0.743001	1.55614	1.55614	89.1602	89.1602	0.0129678
2020-07-31	10	m	4	8	bio-scram	left	1	71	9423	2.36667	314.1	1.44168	0.89974	51.5513	0.89974	51.5513	-0.0280625	0.0280625	-1.60786	1.60786	-3.3675	3.3675	-192.944	192.944	-0.0280625
2020-07-31	10	m	4	8	bio-scram	left	1	179	9531	5.96667	317.7	5.04168	0.487091	27.9083	0.487091	27.9083	-0.0125051	0.0125051	-0.716492	0.716492	-1.50062	1.50062	-85.9791	85.9791	-0.0125051
2020-07-31	10	m	4	8	bio-scram	left	1	200	9552	6.66667	318.4	5.74169	0.416898	23.8865	0.416898	23.8865	-0.0113839	0.0113839	-0.652249	0.652249	-1.36607	1.36607	-78.2699	78.2699	-0.0113839
2020-07-31	10	m	4	8	bio-scram	left	1	216	9568	7.2	318.933	6.27504	0.416898	23.8865	0.416898	23.8865	-0.00860635	0.00860635	-0.493107	0.493107	-1.03276	1.03276	-59.1729	59.1729	-0.00860635
2020-07-31	10	m	4	8	bio-scram	left	0	275	9627	9.16667	320.9	8.24996	nan	nan	0	0	0.0129998	0.0129998	0.744836	0.744836	1.55998	1.55998	89.3804	89.3804	0.0129998
2020-07-31	10	m	4	8	bio-scram	left	0	301	9653	10.0333	321.767	9.09999	nan	nan	0	0	0.0174982	0.0174982	1.00258	1.00258	2.09979	2.09979	120.309	120.309	0.0174982
2020-07-31	10	m	4	8	bio-scram	left	0	328	9680	10.9333	322.667	10.0083	nan	nan	0	0	0.0141593	0.0141593	0.811267	0.811267	1.69911	1.69911	97.352	97.352	0.0141593
2020-07-31	10	m	4	8	bio-scram	left	0	358	9710	11.9333	323.667	11.0166	nan	nan	0	0	0.00742086	0.00742086	0.425184	0.425184	0.890503	0.890503	51.0221	51.0221	0.00742086
2020-07-31	10	m	4	8	bio-scram	left	0	404	9756	13.4667	325.2	12.5333	nan	nan	0	0	-0.00541929	0.00541929	-0.310502	0.310502	-0.650315	0.650315	-37.2603	37.2603	-0.00541929
2020-07-31	10	m	4	8	bio-scram	left	0	467	9819	15.5667	327.3	14.6333	nan	nan	0	0	-0.00941052	0.00941052	-0.539183	0.539183	-1.12926	1.12926	-64.702	64.702	-0.00941052
2020-07-31	10	m	4	8	bio-scram	left	0	489	9841	16.3	328.033	15.375	nan	nan	0	0	-0.00710237	0.00710237	-0.406936	0.406936	-0.852284	0.852284	-48.8323	48.8323	-0.00710237
2020-07-31	10	m	4	8	bio-scram	left	0	552	9904	18.4	330.133	17.4667	nan	nan	0	0	0.00851974	0.00851974	0.488145	0.488145	1.02237	1.02237	58.5774	58.5774	0.00851974
2020-07-31	10	m	4	8	bio-scram	left	0	592	9944	19.7333	331.467	18.8083	nan	nan	0	0	0.0114611	0.0114611	0.656673	0.656673	1.37533	1.37533	78.8008	78.8008	0.0114611
2020-07-31	10	m	4	8	bio-scram	left	0	634	9986	21.1333	332.867	20.2166	nan	nan	0	0	-0.00456289	0.00456289	-0.261434	0.261434	-0.547546	0.547546	-31.3721	31.3721	-0.00456289
2020-07-31	10	m	4	8	bio-scram	left	0	654	10006	21.8	333.533	20.8833	nan	nan	0	0	0.00753429	0.00753429	0.431683	0.431683	0.904115	0.904115	51.802	51.802	0.00753429
2020-07-31	10	m	4	8	bio-scram	left	0	676	10028	22.5333	334.267	21.625	nan	nan	0	0	-0.0165486	0.0165486	-0.948166	0.948166	-1.98583	1.98583	-113.78	113.78	-0.0165486
2020-07-31	10	m	4	8	bio-scram	left	0	723	10075	24.1	335.833	23.1916	nan	nan	0	0	0.0039996	0.0039996	0.22916	0.22916	0.479951	0.479951	27.4992	27.4992	0.0039996
2020-07-31	10	m	4	8	bio-scram	left	0	754	10106	25.1333	336.867	24.2084	nan	nan	0	0	0.00970584	0.00970584	0.556104	0.556104	1.1647	1.1647	66.7324	66.7324	0.00970584
2020-07-31	10	m	4	8	bio-scram	left	0	786	10138	26.2	337.933	25.2834	nan	nan	0	0	0.00493121	0.00493121	0.282538	0.282538	0.591745	0.591745	33.9045	33.9045	0.00493121
2020-07-31	10	m	4	8	bio-scram	left	0	847	10199	28.2333	339.967	27.325	nan	nan	0	0	0.0147409	0.0147409	0.844592	0.844592	1.76891	1.76891	101.351	101.351	0.0147409
2020-07-31	10	m	4	8	bio-scram	left	0	878	10230	29.2667	341	28.3583	nan	nan	0	0	-0.0183611	0.0183611	-1.05201	1.05201	-2.20333	2.20333	-126.242	126.242	-0.0183611
2020-07-31	10	m	4	8	bio-scram	left	0	903	10255	30.1	341.833	29.1833	nan	nan	0	0	-0.00990649	0.00990649	-0.5676	0.5676	-1.18878	1.18878	-68.112	68.112	-0.00990649
2020-07-31	10	m	4	8	bio-scram	left	0	952	10304	31.7333	343.467	30.825	nan	nan	0	0	0.00114712	0.00114712	0.0657254	0.0657254	0.137655	0.137655	7.88705	7.88705	0.00114712
2020-07-31	10	m	4	8	bio-scram	left	0	1022	10374	34.0667	345.8	33.1416	nan	nan	0	0	0.0152612	0.0152612	0.874402	0.874402	1.83134	1.83134	104.928	104.928	0.0152612
2020-07-31	10	m	4	8	bio-scram	left	0	1048	10400	34.9333	346.667	34.0166	nan	nan	0	0	0.0207124	0.0207124	1.18673	1.18673	2.48549	2.48549	142.408	142.408	0.0207124
2020-07-31	10	m	4	8	bio-scram	left	0	1064	10416	35.4667	347.2	34.5333	nan	nan	0	0	-0.00510396	0.00510396	-0.292435	0.292435	-0.612475	0.612475	-35.0923	35.0923	-0.00510396
2020-07-31	10	m	4	9	bio-scram	right	0	17	10538	0.566667	351.267	-0.358318	nan	nan	0	0	-0.0142524	0.0142524	-0.816601	0.816601	-1.71029	1.71029	-97.9922	97.9922	0.0142524
2020-07-31	10	m	4	9	bio-scram	right	1	48	10569	1.6	352.3	0.666641	0.991522	56.81	0.991522	56.81	0.00978559	0.00978559	0.560673	0.560673	1.17427	1.17427	67.2808	67.2808	-0.00978559
2020-07-31	10	m	4	9	bio-scram	right	1	96	10617	3.2	353.9	2.29189	0.89974	51.5513	0.89974	51.5513	0.031927	0.031927	1.82928	1.82928	3.83124	3.83124	219.514	219.514	-0.031927
2020-07-31	10	m	4	9	bio-scram	right	1	143	10664	4.76667	355.467	3.84158	0.782274	44.821	0.782274	44.821	-0.0391148	0.0391148	-2.24111	2.24111	-4.69377	4.69377	-268.933	268.933	0.0391148
2020-07-31	10	m	4	9	bio-scram	right	0	306	10827	10.2	360.9	9.3166	nan	nan	0	0	0.0193196	0.0193196	1.10693	1.10693	2.31835	2.31835	132.832	132.832	-0.0193196
2020-07-31	10	m	4	9	bio-scram	right	0	332	10853	11.0667	361.767	10.1833	nan	nan	0	0	0.00891107	0.00891107	0.510567	0.510567	1.06933	1.06933	61.268	61.268	-0.00891107
2020-07-31	10	m	4	9	bio-scram	right	0	379	10900	12.6333	363.333	11.7416	nan	nan	0	0	-0.00792855	0.00792855	-0.454272	0.454272	-0.951425	0.951425	-54.5127	54.5127	0.00792855
2020-07-31	10	m	4	9	bio-scram	right	0	411	10932	13.7	364.4	12.8249	nan	nan	0	0	0.0146757	0.0146757	0.840855	0.840855	1.76108	1.76108	100.903	100.903	-0.0146757
2020-07-31	10	m	4	9	bio-scram	right	0	436	10957	14.5333	365.233	13.6416	nan	nan	0	0	-0.00144179	0.00144179	-0.0826083	0.0826083	-0.173015	0.173015	-9.913	9.913	0.00144179
2020-07-31	10	m	4	9	bio-scram	right	0	460	10981	15.3333	366.033	14.4583	nan	nan	0	0	-0.00599685	0.00599685	-0.343594	0.343594	-0.719622	0.719622	-41.2313	41.2313	0.00599685
2020-07-31	10	m	4	9	bio-scram	right	0	481	11002	16.0333	366.733	15.1584	nan	nan	0	0	0.00237985	0.00237985	0.136356	0.136356	0.285582	0.285582	16.3627	16.3627	-0.00237985
2020-07-31	10	m	4	9	bio-scram	right	0	532	11053	17.7333	368.433	16.9083	nan	nan	0	0	0.00517228	0.00517228	0.29635	0.29635	0.620673	0.620673	35.5619	35.5619	-0.00517228
2020-07-31	10	m	4	9	bio-scram	right	0	615	11136	20.5	371.2	19.6833	nan	nan	0	0	0.00786648	0.00786648	0.450716	0.450716	0.943977	0.943977	54.0859	54.0859	-0.00786648
2020-07-31	10	m	4	9	bio-scram	right	0	666	11187	22.2	372.9	21.3666	nan	nan	0	0	-0.0123268	0.0123268	-0.706276	0.706276	-1.47922	1.47922	-84.7531	84.7531	0.0123268
2020-07-31	10	m	4	9	bio-scram	right	0	693	11214	23.1	373.8	22.2916	nan	nan	0	0	-0.00714633	0.00714633	-0.409454	0.409454	-0.857559	0.857559	-49.1345	49.1345	0.00714633
2020-07-31	10	m	4	9	bio-scram	right	0	717	11238	23.9	374.6	23.0749	nan	nan	0	0	0.0138148	0.0138148	0.791529	0.791529	1.65778	1.65778	94.9835	94.9835	-0.0138148
2020-07-31	10	m	4	9	bio-scram	right	0	763	11284	25.4333	376.133	24.5999	nan	nan	0	0	-0.00691153	0.00691153	-0.396002	0.396002	-0.829384	0.829384	-47.5202	47.5202	0.00691153
2020-07-31	10	m	4	9	bio-scram	right	0	808	11329	26.9333	377.633	26.1083	nan	nan	0	0	0.0038376	0.0038376	0.219879	0.219879	0.460513	0.460513	26.3854	26.3854	-0.0038376
2020-07-31	10	m	4	9	bio-scram	right	0	842	11363	28.0667	378.767	27.2583	nan	nan	0	0	0.00231478	0.00231478	0.132627	0.132627	0.277774	0.277774	15.9153	15.9153	-0.00231478
2020-07-31	10	m	4	9	bio-scram	right	0	862	11383	28.7333	379.433	27.9249	nan	nan	0	0	-0.00358993	0.00358993	-0.205688	0.205688	-0.430792	0.430792	-24.6825	24.6825	0.00358993
2020-07-31	10	m	4	9	bio-scram	right	0	908	11429	30.2667	380.967	29.4416	nan	nan	0	0	0.00498184	0.00498184	0.285438	0.285438	0.597821	0.597821	34.2526	34.2526	-0.00498184
2020-07-31	10	m	4	9	bio-scram	right	0	951	11472	31.7	382.4	30.8749	nan	nan	0	0	-0.00366452	0.00366452	-0.209962	0.209962	-0.439742	0.439742	-25.1954	25.1954	0.00366452
2020-07-31	10	m	4	9	bio-scram	right	0	988	11509	32.9333	383.633	32.0999	nan	nan	0	0	0.0116516	0.0116516	0.667585	0.667585	1.39819	1.39819	80.1102	80.1102	-0.0116516
2020-07-31	10	m	4	9	bio-scram	right	0	1047	11568	34.9	385.6	34.0833	nan	nan	0	0	-0.0160965	0.0160965	-0.92226	0.92226	-1.93158	1.93158	-110.671	110.671	0.0160965
2020-07-31	10	m	4	9	bio-scram	right	0	1100	11621	36.6667	387.367	35.8499	nan	nan	0	0	-0.00568951	0.00568951	-0.325985	0.325985	-0.682741	0.682741	-39.1182	39.1182	0.00568951
2020-07-31	10	m	4	9	bio-scram	right	0	1150	11671	38.3333	389.033	37.4999	nan	nan	0	0	0.00648129	0.00648129	0.371351	0.371351	0.777755	0.777755	44.5621	44.5621	-0.00648129
2020-07-28	11	f	1	0	scram-rand	right	1	59	59	1.96667	1.96667	1.0584	0.946138	54.2097	0.946138	54.2097	-0.0373123	0.0373123	-2.13784	2.13784	-4.47748	4.47748	-256.541	256.541	0.0373123
2020-07-28	11	f	1	0	scram-rand	right	1	130	130	4.33333	4.33333	3.40829	0.854141	48.9387	0.854141	48.9387	-0.0268943	0.0268943	-1.54093	1.54093	-3.22732	3.22732	-184.912	184.912	0.0268943
2020-07-28	11	f	1	0	scram-rand	right	1	207	207	6.9	6.9	5.98335	0.416898	23.8865	0.416898	23.8865	0.0320676	0.0320676	1.83734	1.83734	3.84811	3.84811	220.48	220.48	-0.0320676
2020-07-28	11	f	1	0	scram-rand	right	1	243	243	8.1	8.1	7.18336	0.353022	20.2267	0.353022	20.2267	-0.0118022	0.0118022	-0.676218	0.676218	-1.41627	1.41627	-81.1462	81.1462	0.0118022
2020-07-28	11	f	1	0	scram-rand	right	0	652	652	21.7333	21.7333	20.8	nan	nan	0	0	0.0161203	0.0161203	0.923625	0.923625	1.93444	1.93444	110.835	110.835	-0.0161203
2020-07-28	11	f	1	0	scram-rand	right	0	669	669	22.3	22.3	21.375	nan	nan	0	0	0.00944453	0.00944453	0.541132	0.541132	1.13334	1.13334	64.9358	64.9358	-0.00944453
2020-07-28	11	f	1	0	scram-rand	right	0	699	699	23.3	23.3	22.375	nan	nan	0	0	0.00820645	0.00820645	0.470195	0.470195	0.984774	0.984774	56.4234	56.4234	-0.00820645
2020-07-28	11	f	1	0	scram-rand	right	0	772	772	25.7333	25.7333	25.025	nan	nan	0	0	-0.0134347	0.0134347	-0.769749	0.769749	-1.61216	1.61216	-92.3699	92.3699	0.0134347
2020-07-28	11	f	1	0	scram-rand	right	0	793	793	26.4333	26.4333	25.7167	nan	nan	0	0	-0.00491943	0.00491943	-0.281863	0.281863	-0.590332	0.590332	-33.8235	33.8235	0.00491943
2020-07-28	11	f	1	0	scram-rand	right	0	853	853	28.4333	28.4333	27.7084	nan	nan	0	0	0.00885639	0.00885639	0.507434	0.507434	1.06277	1.06277	60.892	60.892	-0.00885639
2020-07-28	11	f	1	0	scram-rand	right	0	885	885	29.5	29.5	28.7751	nan	nan	0	0	0.00582182	0.00582182	0.333566	0.333566	0.698618	0.698618	40.0279	40.0279	-0.00582182
2020-07-28	11	f	1	0	scram-rand	right	0	920	920	30.6667	30.6667	29.9416	nan	nan	0	0	0.00135266	0.00135266	0.0775018	0.0775018	0.162319	0.162319	9.30022	9.30022	-0.00135266
2020-07-28	11	f	1	0	scram-rand	right	0	976	976	32.5333	32.5333	31.9834	nan	nan	0	0	-0.00432792	0.00432792	-0.247972	0.247972	-0.51935	0.51935	-29.7566	29.7566	0.00432792
2020-07-28	11	f	1	0	scram-rand	right	0	1022	1022	34.0667	34.0667	33.5167	nan	nan	0	0	-0.00112944	0.00112944	-0.0647121	0.0647121	-0.135533	0.135533	-7.76545	7.76545	0.00112944
2020-07-28	11	f	1	1	scram-rand	left	1	83	1252	2.76667	41.7333	1.83309	0.89974	51.5513	0.89974	51.5513	0.0303143	0.0303143	1.73688	1.73688	3.63771	3.63771	208.426	208.426	0.0303143
2020-07-28	11	f	1	1	scram-rand	left	1	220	1389	7.33333	46.3	6.41646	0.416898	23.8865	0.416898	23.8865	0.00627364	0.00627364	0.359453	0.359453	0.752837	0.752837	43.1344	43.1344	0.00627364
2020-07-28	11	f	1	1	scram-rand	left	0	397	1566	13.2333	52.2	12.3914	nan	nan	0	0	-0.0199398	0.0199398	-1.14246	1.14246	-2.39277	2.39277	-137.096	137.096	-0.0199398
2020-07-28	11	f	1	1	scram-rand	left	0	432	1601	14.4	53.3667	13.5414	nan	nan	0	0	-0.0101281	0.0101281	-0.580297	0.580297	-1.21537	1.21537	-69.6356	69.6356	-0.0101281
2020-07-28	11	f	1	1	scram-rand	left	0	452	1621	15.0667	54.0333	14.2082	nan	nan	0	0	-0.00355421	0.00355421	-0.203641	0.203641	-0.426506	0.426506	-24.437	24.437	-0.00355421
2020-07-28	11	f	1	1	scram-rand	left	0	481	1650	16.0333	55	15.1665	nan	nan	0	0	0.00220124	0.00220124	0.126122	0.126122	0.264149	0.264149	15.1346	15.1346	0.00220124
2020-07-28	11	f	1	1	scram-rand	left	0	506	1675	16.8667	55.8333	16.0082	nan	nan	0	0	-0.00522799	0.00522799	-0.299542	0.299542	-0.627358	0.627358	-35.945	35.945	-0.00522799
2020-07-28	11	f	1	1	scram-rand	left	0	540	1709	18	56.9667	17.1498	nan	nan	0	0	0.0074753	0.0074753	0.428303	0.428303	0.897036	0.897036	51.3964	51.3964	0.0074753
2020-07-28	11	f	1	2	scram-rand	right	1	82	2420	2.73333	80.6667	1.80825	0.89974	51.5513	0.89974	51.5513	-0.0147925	0.0147925	-0.847545	0.847545	-1.77509	1.77509	-101.705	101.705	0.0147925
2020-07-28	11	f	1	2	scram-rand	right	1	119	2457	3.96667	81.9	3.0832	0.89974	51.5513	0.89974	51.5513	-0.00756275	0.00756275	-0.433314	0.433314	-0.90753	0.90753	-51.9976	51.9976	0.00756275
2020-07-28	11	f	1	2	scram-rand	right	1	170	2508	5.66667	83.6	4.79152	0.573961	32.8856	0.573961	32.8856	-0.0118429	0.0118429	-0.678548	0.678548	-1.42115	1.42115	-81.4258	81.4258	0.0118429
2020-07-28	11	f	1	2	scram-rand	right	1	206	2544	6.86667	84.8	5.97506	0.416898	23.8865	0.416898	23.8865	-0.00332644	0.00332644	-0.190591	0.190591	-0.399172	0.399172	-22.8709	22.8709	0.00332644
2020-07-28	11	f	1	2	scram-rand	right	1	245	2583	8.16667	86.1	7.29152	0.332596	19.0564	0.332596	19.0564	-0.00164032	0.00164032	-0.0939836	0.0939836	-0.196839	0.196839	-11.278	11.278	0.00164032
2020-07-28	11	f	1	2	scram-rand	right	0	315	2653	10.5	88.4333	9.74984	nan	nan	0	0	-0.00814817	0.00814817	-0.466856	0.466856	-0.977781	0.977781	-56.0227	56.0227	0.00814817
2020-07-28	11	f	1	2	scram-rand	right	0	338	2676	11.2667	89.2	10.8749	nan	nan	0	0	-0.00660165	0.00660165	-0.378247	0.378247	-0.792198	0.792198	-45.3896	45.3896	0.00660165
2020-07-28	11	f	1	2	scram-rand	right	0	499	2837	16.6333	94.5667	16.2498	nan	nan	0	0	0.01536	0.01536	0.880064	0.880064	1.8432	1.8432	105.608	105.608	-0.01536
2020-07-28	11	f	1	2	scram-rand	right	0	513	2851	17.1	95.0333	16.6998	nan	nan	0	0	0.00485971	0.00485971	0.278441	0.278441	0.583165	0.583165	33.4129	33.4129	-0.00485971
2020-07-28	11	f	1	2	scram-rand	right	0	539	2877	17.9667	95.9	17.5833	nan	nan	0	0	0.00422214	0.00422214	0.241911	0.241911	0.506657	0.506657	29.0293	29.0293	-0.00422214
2020-07-28	11	f	1	2	scram-rand	right	0	566	2904	18.8667	96.8	18.4665	nan	nan	0	0	-0.00561389	0.00561389	-0.321652	0.321652	-0.673666	0.673666	-38.5982	38.5982	0.00561389
2020-07-28	11	f	1	2	scram-rand	right	0	585	2923	19.5	97.4333	19.1248	nan	nan	0	0	0.0013791	0.0013791	0.0790166	0.0790166	0.165492	0.165492	9.48199	9.48199	-0.0013791
2020-07-28	11	f	1	2	scram-rand	right	0	634	2972	21.1333	99.0667	20.7416	nan	nan	0	0	0.00607528	0.00607528	0.348088	0.348088	0.729034	0.729034	41.7706	41.7706	-0.00607528
2020-07-28	11	f	1	2	scram-rand	right	0	664	3002	22.1333	100.067	21.7499	nan	nan	0	0	-0.0109458	0.0109458	-0.627149	0.627149	-1.3135	1.3135	-75.2579	75.2579	0.0109458
2020-07-28	11	f	1	2	scram-rand	right	0	720	3058	24	101.933	23.6165	nan	nan	0	0	-0.00545662	0.00545662	-0.312642	0.312642	-0.654795	0.654795	-37.517	37.517	0.00545662
2020-07-28	11	f	1	2	scram-rand	right	0	753	3091	25.1	103.033	24.7082	nan	nan	0	0	0.00381858	0.00381858	0.218788	0.218788	0.458229	0.458229	26.2546	26.2546	-0.00381858
2020-07-28	11	f	1	2	scram-rand	right	0	1101	3439	36.7	114.633	36.4415	nan	nan	0	0	-0.00930534	0.00930534	-0.533157	0.533157	-1.11664	1.11664	-63.9788	63.9788	0.00930534
2020-07-28	11	f	1	2	scram-rand	right	0	1120	3458	37.3333	115.267	37.593	nan	nan	0	0	-0.0043091	0.0043091	-0.246893	0.246893	-0.517092	0.517092	-29.6272	29.6272	0.0043091
2020-07-28	11	f	1	2	scram-rand	right	0	1137	3475	37.9	115.833	38.2082	nan	nan	0	0	0.0067993	0.0067993	0.389571	0.389571	0.815916	0.815916	46.7485	46.7485	-0.0067993
2020-07-28	11	f	1	2	scram-rand	right	0	1161	3499	38.7	116.633	38.9998	nan	nan	0	0	-0.00594883	0.00594883	-0.340843	0.340843	-0.713859	0.713859	-40.9011	40.9011	0.00594883
2020-07-28	11	f	1	3	scram-rand	left	0	24	3531	0.8	117.7	-0.10851	nan	nan	0	0	-0.00479498	0.00479498	-0.274732	0.274732	-0.575398	0.575398	-32.9679	32.9679	-0.00479498
2020-07-28	11	f	1	3	scram-rand	left	1	46	3553	1.53333	118.433	0.625038	0.999906	57.2904	0.999906	57.2904	-0.00162407	0.00162407	-0.0930522	0.0930522	-0.194888	0.194888	-11.1663	11.1663	-0.00162407
2020-07-28	11	f	1	3	scram-rand	left	1	112	3619	3.73333	120.633	2.8248	0.89974	51.5513	0.89974	51.5513	0.0201554	0.0201554	1.15482	1.15482	2.41864	2.41864	138.578	138.578	0.0201554
2020-07-28	11	f	1	3	scram-rand	left	1	235	3742	7.83333	124.733	6.92485	0.416898	23.8865	0.416898	23.8865	-0.0307281	0.0307281	-1.76059	1.76059	-3.68737	3.68737	-211.271	211.271	-0.0307281
2020-07-28	11	f	1	3	scram-rand	left	0	406	3913	13.5333	130.433	13.2248	nan	nan	0	0	0.0157662	0.0157662	0.903339	0.903339	1.89195	1.89195	108.401	108.401	0.0157662
2020-07-28	11	f	1	3	scram-rand	left	0	434	3941	14.4667	131.367	14.1416	nan	nan	0	0	0.00462434	0.00462434	0.264955	0.264955	0.554921	0.554921	31.7947	31.7947	0.00462434
2020-07-28	11	f	1	3	scram-rand	left	0	480	3987	16	132.9	15.6832	nan	nan	0	0	0.00626534	0.00626534	0.358978	0.358978	0.751841	0.751841	43.0773	43.0773	0.00626534
2020-07-28	11	f	1	3	scram-rand	left	0	517	4024	17.2333	134.133	16.9081	nan	nan	0	0	-0.00303572	0.00303572	-0.173934	0.173934	-0.364286	0.364286	-20.872	20.872	-0.00303572
2020-07-28	11	f	1	3	scram-rand	left	0	584	4091	19.4667	136.367	19.1332	nan	nan	0	0	0.00220059	0.00220059	0.126084	0.126084	0.264071	0.264071	15.1301	15.1301	0.00220059
2020-07-28	11	f	1	3	scram-rand	left	0	614	4121	20.4667	137.367	20.1416	nan	nan	0	0	-0.00523939	0.00523939	-0.300195	0.300195	-0.628727	0.628727	-36.0234	36.0234	-0.00523939
2020-07-28	11	f	1	3	scram-rand	left	0	652	4159	21.7333	138.633	21.3999	nan	nan	0	0	0.00542208	0.00542208	0.310662	0.310662	0.650649	0.650649	37.2794	37.2794	0.00542208
2020-07-28	11	f	1	3	scram-rand	left	0	839	4346	27.9667	144.867	27.6582	nan	nan	0	0	0.00417544	0.00417544	0.239235	0.239235	0.501053	0.501053	28.7082	28.7082	0.00417544
2020-07-28	11	f	1	3	scram-rand	left	0	878	4385	29.2667	146.167	28.9581	nan	nan	0	0	0.00304435	0.00304435	0.174428	0.174428	0.365322	0.365322	20.9314	20.9314	0.00304435
2020-07-28	11	f	1	4	scram-rand	right	1	127	4803	4.23333	160.1	3.29979	0.864712	49.5443	0.864712	49.5443	0.0161092	0.0161092	0.922987	0.922987	1.9331	1.9331	110.758	110.758	-0.0161092
2020-07-28	11	f	1	4	scram-rand	right	1	176	4852	5.86667	161.733	4.95809	0.517033	29.6238	0.517033	29.6238	0.00304784	0.00304784	0.174628	0.174628	0.365741	0.365741	20.9554	20.9554	-0.00304784
2020-07-28	11	f	1	4	scram-rand	right	1	240	4916	8	163.867	7.07483	0.376213	21.5554	0.376213	21.5554	-0.0126317	0.0126317	-0.723744	0.723744	-1.51581	1.51581	-86.8493	86.8493	0.0126317
2020-07-28	11	f	1	4	scram-rand	right	0	383	5059	12.7667	168.633	11.8581	nan	nan	0	0	0.00639048	0.00639048	0.366148	0.366148	0.766858	0.766858	43.9377	43.9377	-0.00639048
2020-07-28	11	f	1	4	scram-rand	right	0	405	5081	13.5	169.367	12.5664	nan	nan	0	0	0.00316278	0.00316278	0.181214	0.181214	0.379534	0.379534	21.7457	21.7457	-0.00316278
2020-07-28	11	f	1	4	scram-rand	right	0	453	5129	15.1	170.967	14.3248	nan	nan	0	0	0.00193487	0.00193487	0.11086	0.11086	0.232184	0.232184	13.3032	13.3032	-0.00193487
2020-07-28	11	f	1	4	scram-rand	right	0	502	5178	16.7333	172.6	15.9498	nan	nan	0	0	-0.00214184	0.00214184	-0.122718	0.122718	-0.257021	0.257021	-14.7262	14.7262	0.00214184
2020-07-28	11	f	1	4	scram-rand	right	0	523	5199	17.4333	173.3	16.6581	nan	nan	0	0	0.00281067	0.00281067	0.161039	0.161039	0.33728	0.33728	19.3247	19.3247	-0.00281067
2020-07-28	11	f	1	4	scram-rand	right	0	775	5451	25.8333	181.7	25.0581	nan	nan	0	0	-0.00529088	0.00529088	-0.303145	0.303145	-0.634905	0.634905	-36.3774	36.3774	0.00529088
2020-07-28	11	f	1	4	scram-rand	right	0	796	5472	26.5333	182.4	25.7414	nan	nan	0	0	-0.00380758	0.00380758	-0.218159	0.218159	-0.45691	0.45691	-26.179	26.179	0.00380758
2020-07-28	11	f	1	4	scram-rand	right	0	825	5501	27.5	183.367	26.6998	nan	nan	0	0	-0.00714734	0.00714734	-0.409512	0.409512	-0.85768	0.85768	-49.1415	49.1415	0.00714734
2020-07-28	11	f	1	4	scram-rand	right	0	921	5597	30.7	186.567	29.9165	nan	nan	0	0	-0.00431446	0.00431446	-0.2472	0.2472	-0.517735	0.517735	-29.664	29.664	0.00431446
2020-07-28	11	f	1	4	scram-rand	right	0	996	5672	33.2	189.067	32.4081	nan	nan	0	0	-0.00522465	0.00522465	-0.29935	0.29935	-0.626958	0.626958	-35.922	35.922	0.00522465
2020-07-28	11	f	1	4	scram-rand	right	0	1025	5701	34.1667	190.033	33.3665	nan	nan	0	0	0.00333846	0.00333846	0.19128	0.19128	0.400615	0.400615	22.9535	22.9535	-0.00333846
2020-07-28	11	f	1	4	scram-rand	right	0	1169	5845	38.9667	194.833	38.1914	nan	nan	0	0	-0.00693631	0.00693631	-0.397421	0.397421	-0.832357	0.832357	-47.6905	47.6905	0.00693631
2020-07-28	11	f	1	5	scram-rand	right	1	58	5903	1.93333	196.767	1.00824	0.949154	54.3825	0.949154	54.3825	-0.00517056	0.00517056	-0.296251	0.296251	-0.620467	0.620467	-35.5501	35.5501	0.00517056
2020-07-28	11	f	1	5	scram-rand	right	1	130	5975	4.33333	199.167	3.41654	0.854141	48.9387	0.854141	48.9387	-0.0326418	0.0326418	-1.87024	1.87024	-3.91702	3.91702	-224.429	224.429	0.0326418
2020-07-28	11	f	1	5	scram-rand	right	1	212	6057	7.06667	201.9	6.22487	0.416898	23.8865	0.416898	23.8865	-0.00216468	0.00216468	-0.124027	0.124027	-0.259761	0.259761	-14.8832	14.8832	0.00216468
2020-07-28	11	f	1	5	scram-rand	right	0	399	6244	13.3	208.133	12.8166	nan	nan	0	0	0.022312	0.022312	1.27839	1.27839	2.67745	2.67745	153.406	153.406	-0.022312
2020-07-28	11	f	1	5	scram-rand	right	0	435	6280	14.5	209.333	14.0083	nan	nan	0	0	0.00407146	0.00407146	0.233278	0.233278	0.488576	0.488576	27.9933	27.9933	-0.00407146
2020-07-28	11	f	1	5	scram-rand	right	0	482	6327	16.0667	210.9	15.575	nan	nan	0	0	0.00556329	0.00556329	0.318753	0.318753	0.667595	0.667595	38.2504	38.2504	-0.00556329
2020-07-28	11	f	1	5	scram-rand	right	0	552	6397	18.4	213.233	17.9165	nan	nan	0	0	-0.00308922	0.00308922	-0.176999	0.176999	-0.370706	0.370706	-21.2399	21.2399	0.00308922
2020-07-28	11	f	1	5	scram-rand	right	0	578	6423	19.2667	214.1	18.7916	nan	nan	0	0	-0.00539219	0.00539219	-0.30895	0.30895	-0.647063	0.647063	-37.074	37.074	0.00539219
2020-07-28	11	f	1	5	scram-rand	right	0	656	6501	21.8667	216.7	21.3666	nan	nan	0	0	-0.0073192	0.0073192	-0.419359	0.419359	-0.878304	0.878304	-50.3231	50.3231	0.0073192
2020-07-28	11	f	1	5	scram-rand	right	0	978	6823	32.6	227.433	32.4415	nan	nan	0	0	-0.0030031	0.0030031	-0.172065	0.172065	-0.360372	0.360372	-20.6478	20.6478	0.0030031
2020-07-28	11	f	1	5	scram-rand	right	0	990	6835	33	227.833	32.8583	nan	nan	0	0	-0.00377917	0.00377917	-0.21653	0.21653	-0.4535	0.4535	-25.9836	25.9836	0.00377917
2020-07-28	11	f	1	5	scram-rand	right	0	1035	6880	34.5	229.333	34.4249	nan	nan	0	0	-0.00974401	0.00974401	-0.558291	0.558291	-1.16928	1.16928	-66.9949	66.9949	0.00974401
2020-07-28	11	f	1	5	scram-rand	right	0	1068	6913	35.6	230.433	35.4999	nan	nan	0	0	0.0110756	0.0110756	0.634582	0.634582	1.32907	1.32907	76.1499	76.1499	-0.0110756
2020-07-28	11	f	1	5	scram-rand	right	0	1139	6984	37.9667	232.8	37.875	nan	nan	0	0	0.00775903	0.00775903	0.44456	0.44456	0.931084	0.931084	53.3472	53.3472	-0.00775903
2020-07-28	11	f	1	6	scram-rand	left	1	28	7042	0.933333	234.733	0	1.05986	60.7254	1.05986	60.7254	0.0119905	0.0119905	0.687004	0.687004	1.43886	1.43886	82.4405	82.4405	0.0119905
2020-07-28	11	f	1	6	scram-rand	left	1	128	7142	4.26667	238.067	3.3332	0.860213	49.2866	0.860213	49.2866	-0.00388091	0.00388091	-0.22236	0.22236	-0.465709	0.465709	-26.6832	26.6832	-0.00388091
2020-07-28	11	f	1	6	scram-rand	left	1	173	7187	5.76667	239.567	4.84985	0.543397	31.1344	0.543397	31.1344	0.0129113	0.0129113	0.739764	0.739764	1.54936	1.54936	88.7717	88.7717	0.0129113
2020-07-28	11	f	1	6	scram-rand	left	1	216	7230	7.2	241	6.28331	0.416898	23.8865	0.416898	23.8865	0.0052079	0.0052079	0.298391	0.298391	0.624948	0.624948	35.8069	35.8069	0.0052079
2020-07-28	11	f	1	6	scram-rand	left	0	590	7604	19.6667	253.467	18.7499	nan	nan	0	0	-0.0149261	0.0149261	-0.855205	0.855205	-1.79114	1.79114	-102.625	102.625	-0.0149261
2020-07-28	11	f	1	6	scram-rand	left	0	658	7672	21.9333	255.733	21.0255	nan	nan	0	0	0.00692947	0.00692947	0.397029	0.397029	0.831536	0.831536	47.6435	47.6435	0.00692947
2020-07-28	11	f	1	6	scram-rand	left	0	718	7732	23.9333	257.733	23.0083	nan	nan	0	0	0.00860657	0.00860657	0.49312	0.49312	1.03279	1.03279	59.1744	59.1744	0.00860657
2020-07-28	11	f	1	6	scram-rand	left	0	763	7777	25.4333	259.233	24.5249	nan	nan	0	0	0.00821529	0.00821529	0.470702	0.470702	0.985835	0.985835	56.4842	56.4842	0.00821529
2020-07-28	11	f	1	6	scram-rand	left	0	854	7868	28.4667	262.267	27.5583	nan	nan	0	0	-0.00764268	0.00764268	-0.437893	0.437893	-0.917121	0.917121	-52.5472	52.5472	-0.00764268
2020-07-28	11	f	1	6	scram-rand	left	0	875	7889	29.1667	262.967	28.2582	nan	nan	0	0	-0.00735049	0.00735049	-0.421152	0.421152	-0.882059	0.882059	-50.5382	50.5382	-0.00735049
2020-07-28	11	f	1	6	scram-rand	left	0	980	7994	32.6667	266.467	31.7415	nan	nan	0	0	-0.00139228	0.00139228	-0.0797715	0.0797715	-0.167073	0.167073	-9.57258	9.57258	-0.00139228
2020-07-28	11	f	1	6	scram-rand	left	0	1023	8037	34.1	267.9	33.1832	nan	nan	0	0	-0.00878534	0.00878534	-0.503363	0.503363	-1.05424	1.05424	-60.4035	60.4035	-0.00878534
2020-07-28	11	f	1	7	scram-rand	left	0	17	8200	0.566667	273.333	-1.24545	nan	nan	0	0	0.0148152	0.0148152	0.848849	0.848849	1.77782	1.77782	101.862	101.862	0.0148152
2020-07-28	11	f	1	7	scram-rand	left	0	25	8208	0.833333	273.6	-0.324976	nan	nan	0	0	0.00245281	0.00245281	0.140535	0.140535	0.294337	0.294337	16.8643	16.8643	0.00245281
2020-07-28	11	f	1	7	scram-rand	left	1	47	8230	1.56667	274.333	2.23337	0.995741	57.0518	0.995741	57.0518	0.00761631	0.00761631	0.436383	0.436383	0.913957	0.913957	52.3659	52.3659	0.00761631
2020-07-28	11	f	1	7	scram-rand	left	1	60	8243	2	274.767	3.80839	0.939411	53.8243	0.939411	53.8243	0.032425	0.032425	1.85781	1.85781	3.891	3.891	222.938	222.938	0.032425
2020-07-28	11	f	1	7	scram-rand	left	1	132	8315	4.4	277.167	12.8797	0.844091	48.3628	0.844091	48.3628	0.028637	0.028637	1.64078	1.64078	3.43645	3.43645	196.894	196.894	0.028637
2020-07-28	11	f	1	7	scram-rand	left	1	151	8334	5.03333	277.8	15.1469	0.72188	41.3607	0.72188	41.3607	0.0232101	0.0232101	1.32984	1.32984	2.78522	2.78522	159.581	159.581	0.0232101
2020-07-28	11	f	1	7	scram-rand	left	1	185	8368	6.16667	278.933	19.6834	0.43161	24.7294	0.43161	24.7294	-0.0469335	0.0469335	-2.68909	2.68909	-5.63202	5.63202	-322.691	322.691	-0.0469335
2020-07-28	11	f	1	7	scram-rand	left	1	189	8372	6.3	279.067	20.2595	0.416898	23.8865	0.416898	23.8865	-0.0131673	0.0131673	-0.75443	0.75443	-1.58007	1.58007	-90.5316	90.5316	-0.0131673
2020-07-28	11	f	1	7	scram-rand	left	1	196	8379	6.53333	279.3	21.1044	0.416898	23.8865	0.416898	23.8865	-0.0131803	0.0131803	-0.755174	0.755174	-1.58163	1.58163	-90.6208	90.6208	-0.0131803
2020-07-28	11	f	1	7	scram-rand	left	1	210	8393	7	279.767	22.9667	0.416898	23.8865	0.416898	23.8865	0.00400475	0.00400475	0.229455	0.229455	0.48057	0.48057	27.5346	27.5346	0.00400475
2020-07-28	11	f	1	7	scram-rand	left	1	224	8407	7.46667	280.233	24.8576	0.416898	23.8865	0.416898	23.8865	0.00337642	0.00337642	0.193455	0.193455	0.405171	0.405171	23.2146	23.2146	0.00337642
2020-07-28	11	f	1	7	scram-rand	left	1	239	8422	7.96667	280.733	26.7584	0.388412	22.2544	0.388412	22.2544	-0.03144	0.03144	-1.80138	1.80138	-3.7728	3.7728	-216.166	216.166	-0.03144
2020-07-28	11	f	1	7	scram-rand	left	1	244	8427	8.13333	280.9	27.425	0.342061	19.5986	0.342061	19.5986	0.00956804	0.00956804	0.548208	0.548208	1.14816	1.14816	65.785	65.785	0.00956804
2020-07-28	11	f	1	7	scram-rand	left	0	534	8717	17.8	290.567	39.3833	nan	nan	0	0	0.0138331	0.0138331	0.79258	0.79258	1.65998	1.65998	95.1096	95.1096	0.0138331
2020-07-28	11	f	1	7	scram-rand	left	0	566	8749	18.8667	291.633	40.4417	nan	nan	0	0	0.00630866	0.00630866	0.361459	0.361459	0.757039	0.757039	43.3751	43.3751	0.00630866
2020-07-28	11	f	1	7	scram-rand	left	0	602	8785	20.0667	292.833	41.6674	nan	nan	0	0	-0.00411076	0.00411076	-0.235529	0.235529	-0.493291	0.493291	-28.2635	28.2635	-0.00411076
2020-07-28	11	f	1	7	scram-rand	left	0	678	8861	22.6	295.367	44.2007	nan	nan	0	0	-0.00139179	0.00139179	-0.0797439	0.0797439	-0.167015	0.167015	-9.56927	9.56927	-0.00139179
2020-07-28	11	f	1	7	scram-rand	left	0	776	8959	25.8667	298.633	47.4416	nan	nan	0	0	-0.00746568	0.00746568	-0.427752	0.427752	-0.895882	0.895882	-51.3303	51.3303	-0.00746568
2020-07-28	11	f	1	7	scram-rand	left	0	815	8998	27.1667	299.933	48.7666	nan	nan	0	0	0.00178246	0.00178246	0.102128	0.102128	0.213896	0.213896	12.2553	12.2553	0.00178246
2020-07-28	11	f	1	8	scram-rand	right	0	27	9379	0.9	312.633	-0.0335507	nan	nan	0	0	0.0133812	0.0133812	0.766684	0.766684	1.60574	1.60574	92.002	92.002	-0.0133812
2020-07-28	11	f	1	8	scram-rand	right	1	79	9431	2.63333	314.367	1.7082	0.89974	51.5513	0.89974	51.5513	0.0234048	0.0234048	1.34099	1.34099	2.80857	2.80857	160.919	160.919	-0.0234048
2020-07-28	11	f	1	8	scram-rand	right	1	245	9597	8.16667	319.9	7.24981	0.332596	19.0564	0.332596	19.0564	0.00889797	0.00889797	0.509816	0.509816	1.06776	1.06776	61.178	61.178	-0.00889797
2020-07-28	11	f	1	8	scram-rand	right	0	286	9638	9.53333	321.267	8.60822	nan	nan	0	0	0.0243733	0.0243733	1.39649	1.39649	2.92479	2.92479	167.578	167.578	-0.0243733
2020-07-28	11	f	1	8	scram-rand	right	0	315	9667	10.5	322.233	9.56642	nan	nan	0	0	0.013225	0.013225	0.757736	0.757736	1.587	1.587	90.9284	90.9284	-0.013225
2020-07-28	11	f	1	8	scram-rand	right	0	376	9728	12.5333	324.267	11.7665	nan	nan	0	0	0.0105771	0.0105771	0.606026	0.606026	1.26926	1.26926	72.7231	72.7231	-0.0105771
2020-07-28	11	f	1	8	scram-rand	right	0	415	9767	13.8333	325.567	13.0831	nan	nan	0	0	-0.00296803	0.00296803	-0.170056	0.170056	-0.356164	0.356164	-20.4067	20.4067	0.00296803
2020-07-28	11	f	1	8	scram-rand	right	0	444	9796	14.8	326.533	14.0414	nan	nan	0	0	-0.00542355	0.00542355	-0.310747	0.310747	-0.650826	0.650826	-37.2896	37.2896	0.00542355
2020-07-28	11	f	1	8	scram-rand	right	0	490	9842	16.3333	328.067	15.5831	nan	nan	0	0	0.00268914	0.00268914	0.154076	0.154076	0.322696	0.322696	18.4891	18.4891	-0.00268914
2020-07-28	11	f	1	8	scram-rand	right	0	606	9958	20.2	331.933	19.4498	nan	nan	0	0	0.00243013	0.00243013	0.139236	0.139236	0.291616	0.291616	16.7084	16.7084	-0.00243013
2020-07-28	11	f	1	8	scram-rand	right	0	631	9983	21.0333	332.767	20.2914	nan	nan	0	0	-0.00163746	0.00163746	-0.0938196	0.0938196	-0.196495	0.196495	-11.2583	11.2583	0.00163746
2020-07-28	11	f	1	8	scram-rand	right	0	730	10082	24.3333	336.067	23.5664	nan	nan	0	0	-0.00817263	0.00817263	-0.468257	0.468257	-0.980715	0.980715	-56.1908	56.1908	0.00817263
2020-07-28	11	f	1	8	scram-rand	right	0	793	10145	26.4333	338.167	25.6916	nan	nan	0	0	0.00434283	0.00434283	0.248826	0.248826	0.52114	0.52114	29.8591	29.8591	-0.00434283
2020-07-28	11	f	1	8	scram-rand	right	0	1015	10367	33.8333	345.567	33.5748	nan	nan	0	0	0.00657567	0.00657567	0.376758	0.376758	0.78908	0.78908	45.211	45.211	-0.00657567
2020-07-28	11	f	1	8	scram-rand	right	0	1030	10382	34.3333	346.067	34.0748	nan	nan	0	0	0.00832494	0.00832494	0.476984	0.476984	0.998993	0.998993	57.2381	57.2381	-0.00832494
2020-07-28	11	f	1	8	scram-rand	right	0	1059	10411	35.3	347.033	35.0581	nan	nan	0	0	0.00528319	0.00528319	0.302705	0.302705	0.633983	0.633983	36.3246	36.3246	-0.00528319
2020-07-28	11	f	1	8	scram-rand	right	0	1107	10459	36.9	348.633	36.6331	nan	nan	0	0	0.00720657	0.00720657	0.412906	0.412906	0.864788	0.864788	49.5487	49.5487	-0.00720657
2020-07-28	11	f	1	9	scram-rand	left	0	17	10538	0.566667	351.267	-0.350078	nan	nan	0	0	0.00659091	0.00659091	0.377631	0.377631	0.790909	0.790909	45.3157	45.3157	0.00659091
2020-07-28	11	f	1	9	scram-rand	left	1	105	10626	3.5	354.2	2.59161	0.89974	51.5513	0.89974	51.5513	0.0165124	0.0165124	0.946091	0.946091	1.98149	1.98149	113.531	113.531	0.0165124
2020-07-28	11	f	1	9	scram-rand	left	0	496	11017	16.5333	367.233	15.6249	nan	nan	0	0	-0.0113306	0.0113306	-0.649196	0.649196	-1.35967	1.35967	-77.9036	77.9036	-0.0113306
2020-07-28	11	f	1	9	scram-rand	left	0	529	11050	17.6333	368.333	16.7166	nan	nan	0	0	0.00243828	0.00243828	0.139703	0.139703	0.292594	0.292594	16.7644	16.7644	0.00243828
2020-07-28	11	f	1	9	scram-rand	left	0	558	11079	18.6	369.3	17.6916	nan	nan	0	0	-0.0036649	0.0036649	-0.209983	0.209983	-0.439788	0.439788	-25.198	25.198	-0.0036649
2020-07-28	11	f	1	9	scram-rand	left	0	587	11108	19.5667	370.267	18.828	nan	nan	0	0	-0.00414631	0.00414631	-0.237566	0.237566	-0.497557	0.497557	-28.5079	28.5079	-0.00414631
2020-07-28	11	f	1	9	scram-rand	left	0	639	11160	21.3	372	20.6665	nan	nan	0	0	0.00361626	0.00361626	0.207196	0.207196	0.433951	0.433951	24.8636	24.8636	0.00361626
2020-07-28	11	f	1	9	scram-rand	left	0	684	11205	22.8	373.5	22.1916	nan	nan	0	0	-0.00465159	0.00465159	-0.266517	0.266517	-0.558191	0.558191	-31.982	31.982	-0.00465159
2020-07-28	11	f	1	9	scram-rand	left	0	746	11267	24.8667	375.567	24.2499	nan	nan	0	0	0.00755557	0.00755557	0.432902	0.432902	0.906668	0.906668	51.9483	51.9483	0.00755557
2020-07-28	11	f	1	9	scram-rand	left	0	1050	11571	35	385.7	34.4417	nan	nan	0	0	0.00371077	0.00371077	0.212611	0.212611	0.445292	0.445292	25.5134	25.5134	0.00371077
2020-07-28	11	f	1	9	scram-rand	left	0	1089	11610	36.3	387	35.7415	nan	nan	0	0	0.00306066	0.00306066	0.175363	0.175363	0.367279	0.367279	21.0435	21.0435	0.00306066
2020-07-28	11	f	2	0	silh-ellipse	left	0	25	25	0.833333	0.833333	-0.0833354	nan	nan	0	0	0.00365957	0.00365957	0.209678	0.209678	0.439148	0.439148	25.1613	25.1613	0.00365957
2020-07-28	11	f	2	0	silh-ellipse	left	1	52	52	1.73333	1.73333	0.80005	0.975758	55.9068	0.975758	55.9068	-0.055257	0.055257	-3.16599	3.16599	-6.63084	6.63084	-379.919	379.919	-0.055257
2020-07-28	11	f	2	0	silh-ellipse	left	1	71	71	2.36667	2.36667	1.44167	0.89974	51.5513	0.89974	51.5513	0.0431887	0.0431887	2.47453	2.47453	5.18264	5.18264	296.943	296.943	0.0431887
2020-07-28	11	f	2	0	silh-ellipse	left	1	135	135	4.5	4.5	3.57512	0.831401	47.6358	0.831401	47.6358	-0.0538156	0.0538156	-3.0834	3.0834	-6.45787	6.45787	-370.008	370.008	-0.0538156
2020-07-28	11	f	2	0	silh-ellipse	left	1	160	160	5.33333	5.33333	4.42554	0.656537	37.6168	0.656537	37.6168	0.039196	0.039196	2.24576	2.24576	4.70352	4.70352	269.492	269.492	0.039196
2020-07-28	11	f	2	0	silh-ellipse	left	1	200	200	6.66667	6.66667	5.74167	0.416898	23.8865	0.416898	23.8865	-0.0251093	0.0251093	-1.43866	1.43866	-3.01311	3.01311	-172.639	172.639	-0.0251093
2020-07-28	11	f	2	0	silh-ellipse	left	1	261	261	8.7	8.7	7.79211	0.159825	9.1573	0.159825	9.1573	0.0130706	0.0130706	0.748888	0.748888	1.56847	1.56847	89.8665	89.8665	0.0130706
2020-07-28	11	f	2	0	silh-ellipse	left	0	443	443	14.7667	14.7667	13.8584	nan	nan	0	0	0.0120672	0.0120672	0.691402	0.691402	1.44807	1.44807	82.9682	82.9682	0.0120672
2020-07-28	11	f	2	0	silh-ellipse	left	0	486	486	16.2	16.2	15.2834	nan	nan	0	0	0.00584809	0.00584809	0.335071	0.335071	0.701771	0.701771	40.2085	40.2085	0.00584809
2020-07-28	11	f	2	0	silh-ellipse	left	0	509	509	16.9667	16.9667	16.0333	nan	nan	0	0	0.00631572	0.00631572	0.361864	0.361864	0.757887	0.757887	43.4237	43.4237	0.00631572
2020-07-28	11	f	2	0	silh-ellipse	left	0	536	536	17.8667	17.8667	16.9333	nan	nan	0	0	0.00833451	0.00833451	0.477532	0.477532	1.00014	1.00014	57.3039	57.3039	0.00833451
2020-07-28	11	f	2	0	silh-ellipse	left	0	573	573	19.1	19.1	18.4084	nan	nan	0	0	-0.00177884	0.00177884	-0.10192	0.10192	-0.21346	0.21346	-12.2304	12.2304	-0.00177884
2020-07-28	11	f	2	0	silh-ellipse	left	0	664	664	22.1333	22.1333	21.525	nan	nan	0	0	0.00819583	0.00819583	0.469586	0.469586	0.983499	0.983499	56.3504	56.3504	0.00819583
2020-07-28	11	f	2	0	silh-ellipse	left	0	699	699	23.3	23.3	22.675	nan	nan	0	0	0.00244776	0.00244776	0.140246	0.140246	0.293731	0.293731	16.8295	16.8295	0.00244776
2020-07-28	11	f	2	0	silh-ellipse	left	0	920	920	30.6667	30.6667	30.0584	nan	nan	0	0	-0.0106716	0.0106716	-0.611439	0.611439	-1.2806	1.2806	-73.3727	73.3727	-0.0106716
2020-07-28	11	f	2	0	silh-ellipse	left	0	953	953	31.7667	31.7667	31.15	nan	nan	0	0	0.00909084	0.00909084	0.520867	0.520867	1.0909	1.0909	62.504	62.504	0.00909084
2020-07-28	11	f	2	0	silh-ellipse	left	0	989	989	32.9667	32.9667	32.3583	nan	nan	0	0	0.00220563	0.00220563	0.126374	0.126374	0.264676	0.264676	15.1648	15.1648	0.00220563
2020-07-28	11	f	2	0	silh-ellipse	left	0	1016	1016	33.8667	33.8667	33.2583	nan	nan	0	0	-0.00307365	0.00307365	-0.176107	0.176107	-0.368838	0.368838	-21.1328	21.1328	-0.00307365
2020-07-28	11	f	2	0	silh-ellipse	left	0	1074	1074	35.8	35.8	35.1918	nan	nan	0	0	-0.00606905	0.00606905	-0.347731	0.347731	-0.728286	0.728286	-41.7277	41.7277	-0.00606905
2020-07-28	11	f	2	0	silh-ellipse	left	0	1119	1119	37.3	37.3	36.6667	nan	nan	0	0	0.00473585	0.00473585	0.271344	0.271344	0.568302	0.568302	32.5613	32.5613	0.00473585
2020-07-28	11	f	2	1	silh-ellipse	right	0	11	1180	0.366667	39.3333	-0.558314	nan	nan	0	0	0.00547436	0.00547436	0.313658	0.313658	0.656923	0.656923	37.6389	37.6389	-0.00547436
2020-07-28	11	f	2	1	silh-ellipse	right	1	50	1219	1.66667	40.6333	0.733333	0.984005	56.3793	0.984005	56.3793	0.0569733	0.0569733	3.26433	3.26433	6.83679	6.83679	391.719	391.719	-0.0569733
2020-07-28	11	f	2	1	silh-ellipse	right	1	128	1297	4.26667	43.2333	3.34175	0.860213	49.2866	0.860213	49.2866	-0.0417578	0.0417578	-2.39255	2.39255	-5.01094	5.01094	-287.106	287.106	0.0417578
2020-07-28	11	f	2	1	silh-ellipse	right	1	146	1315	4.86667	43.8333	3.95011	0.759492	43.5157	0.759492	43.5157	0.0388928	0.0388928	2.22839	2.22839	4.66713	4.66713	267.407	267.407	-0.0388928
2020-07-28	11	f	2	1	silh-ellipse	right	0	359	1528	11.9667	50.9333	11.1417	nan	nan	0	0	-0.0298899	0.0298899	-1.71257	1.71257	-3.58679	3.58679	-205.508	205.508	0.0298899
2020-07-28	11	f	2	1	silh-ellipse	right	0	389	1558	12.9667	51.9333	12.1583	nan	nan	0	0	-0.0137279	0.0137279	-0.786548	0.786548	-1.64734	1.64734	-94.3858	94.3858	0.0137279
2020-07-28	11	f	2	1	silh-ellipse	right	0	406	1575	13.5333	52.5	12.7083	nan	nan	0	0	-0.00809679	0.00809679	-0.463912	0.463912	-0.971614	0.971614	-55.6694	55.6694	0.00809679
2020-07-28	11	f	2	1	silh-ellipse	right	0	443	1612	14.7667	53.7333	13.9418	nan	nan	0	0	-0.00387518	0.00387518	-0.222031	0.222031	-0.465021	0.465021	-26.6437	26.6437	0.00387518
2020-07-28	11	f	2	1	silh-ellipse	right	0	505	1674	16.8333	55.8	16.0167	nan	nan	0	0	-0.00560339	0.00560339	-0.321051	0.321051	-0.672407	0.672407	-38.5261	38.5261	0.00560339
2020-07-28	11	f	2	1	silh-ellipse	right	0	585	1754	19.5	58.4667	18.6918	nan	nan	0	0	0.00639894	0.00639894	0.366632	0.366632	0.767873	0.767873	43.9959	43.9959	-0.00639894
2020-07-28	11	f	2	1	silh-ellipse	right	0	649	1818	21.6333	60.6	20.8251	nan	nan	0	0	-0.0178941	0.0178941	-1.02525	1.02525	-2.14729	2.14729	-123.03	123.03	0.0178941
2020-07-28	11	f	2	1	silh-ellipse	right	0	716	1885	23.8667	62.8333	23.0583	nan	nan	0	0	-0.00817686	0.00817686	-0.4685	0.4685	-0.981223	0.981223	-56.2199	56.2199	0.00817686
2020-07-28	11	f	2	1	silh-ellipse	right	0	845	2014	28.1667	67.1333	27.3333	nan	nan	0	0	-0.00434454	0.00434454	-0.248924	0.248924	-0.521344	0.521344	-29.8708	29.8708	0.00434454
2020-07-28	11	f	2	1	silh-ellipse	right	0	869	2038	28.9667	67.9333	28.1333	nan	nan	0	0	0.00737515	0.00737515	0.422565	0.422565	0.885018	0.885018	50.7078	50.7078	-0.00737515
2020-07-28	11	f	2	1	silh-ellipse	right	0	965	2134	32.1667	71.1333	31.3584	nan	nan	0	0	-0.0025861	0.0025861	-0.148173	0.148173	-0.310332	0.310332	-17.7807	17.7807	0.0025861
2020-07-28	11	f	2	1	silh-ellipse	right	0	993	2162	33.1	72.0667	32.2833	nan	nan	0	0	0.00456632	0.00456632	0.261631	0.261631	0.547959	0.547959	31.3957	31.3957	-0.00456632
2020-07-28	11	f	2	1	silh-ellipse	right	0	1081	2250	36.0333	75	35.2084	nan	nan	0	0	-0.00161361	0.00161361	-0.0924533	0.0924533	-0.193634	0.193634	-11.0944	11.0944	0.00161361
2020-07-28	11	f	2	1	silh-ellipse	right	0	1116	2285	37.2	76.1667	36.3751	nan	nan	0	0	-0.0062063	0.0062063	-0.355595	0.355595	-0.744756	0.744756	-42.6713	42.6713	0.0062063
2020-07-28	11	f	2	2	silh-ellipse	left	1	58	2396	1.93333	79.8667	1	0.949154	54.3825	0.949154	54.3825	-0.0418423	0.0418423	-2.39739	2.39739	-5.02108	5.02108	-287.687	287.687	-0.0418423
2020-07-28	11	f	2	2	silh-ellipse	left	1	76	2414	2.53333	80.4667	1.6	0.89974	51.5513	0.89974	51.5513	0.00726593	0.00726593	0.416307	0.416307	0.871912	0.871912	49.9569	49.9569	0.00726593
2020-07-28	11	f	2	2	silh-ellipse	left	1	141	2479	4.7	82.6333	3.78336	0.792856	45.4273	0.792856	45.4273	-0.033283	0.033283	-1.90698	1.90698	-3.99396	3.99396	-228.837	228.837	-0.033283
2020-07-28	11	f	2	2	silh-ellipse	left	1	158	2496	5.26667	83.2	4.33333	0.674079	38.6219	0.674079	38.6219	0.0147258	0.0147258	0.843729	0.843729	1.7671	1.7671	101.247	101.247	0.0147258
2020-07-28	11	f	2	2	silh-ellipse	left	1	260	2598	8.66667	86.6	7.75	0.173606	9.94689	0.173606	9.94689	0.0159193	0.0159193	0.912108	0.912108	1.91031	1.91031	109.453	109.453	0.0159193
2020-07-28	11	f	2	2	silh-ellipse	left	0	337	2675	11.2333	89.1667	10.3083	nan	nan	0	0	0.0203064	0.0203064	1.16347	1.16347	2.43676	2.43676	139.616	139.616	0.0203064
2020-07-28	11	f	2	2	silh-ellipse	left	0	377	2715	12.5667	90.5	11.6583	nan	nan	0	0	0.0107363	0.0107363	0.615147	0.615147	1.28836	1.28836	73.8177	73.8177	0.0107363
2020-07-28	11	f	2	2	silh-ellipse	left	0	408	2746	13.6	91.5333	12.6918	nan	nan	0	0	0.00730462	0.00730462	0.418524	0.418524	0.876554	0.876554	50.2229	50.2229	0.00730462
2020-07-28	11	f	2	2	silh-ellipse	left	0	433	2771	14.4333	92.3667	13.5083	nan	nan	0	0	0.00377056	0.00377056	0.216037	0.216037	0.452467	0.452467	25.9245	25.9245	0.00377056
2020-07-28	11	f	2	2	silh-ellipse	left	0	455	2793	15.1667	93.1	14.25	nan	nan	0	0	0.0199891	0.0199891	1.14529	1.14529	2.39869	2.39869	137.435	137.435	0.0199891
2020-07-28	11	f	2	2	silh-ellipse	left	0	484	2822	16.1333	94.0667	15.2	nan	nan	0	0	0.00519335	0.00519335	0.297557	0.297557	0.623202	0.623202	35.7068	35.7068	0.00519335
2020-07-28	11	f	2	2	silh-ellipse	left	0	562	2900	18.7333	96.6667	17.8083	nan	nan	0	0	0.00349604	0.00349604	0.200308	0.200308	0.419525	0.419525	24.037	24.037	0.00349604
2020-07-28	11	f	2	2	silh-ellipse	left	0	624	2962	20.8	98.7333	19.8833	nan	nan	0	0	-0.00499192	0.00499192	-0.286016	0.286016	-0.599031	0.599031	-34.3219	34.3219	-0.00499192
2020-07-28	11	f	2	2	silh-ellipse	left	0	656	2994	21.8667	99.8	20.9584	nan	nan	0	0	0.0036833	0.0036833	0.211038	0.211038	0.441996	0.441996	25.3245	25.3245	0.0036833
2020-07-28	11	f	2	2	silh-ellipse	left	0	706	3044	23.5333	101.467	22.6083	nan	nan	0	0	-0.00479877	0.00479877	-0.274949	0.274949	-0.575852	0.575852	-32.9939	32.9939	-0.00479877
2020-07-28	11	f	2	2	silh-ellipse	left	0	924	3262	30.8	108.733	29.9585	nan	nan	0	0	0.00612578	0.00612578	0.350981	0.350981	0.735093	0.735093	42.1177	42.1177	0.00612578
2020-07-28	11	f	2	2	silh-ellipse	left	0	945	3283	31.5	109.433	30.6334	nan	nan	0	0	0.0123574	0.0123574	0.708027	0.708027	1.48289	1.48289	84.9632	84.9632	0.0123574
2020-07-28	11	f	2	2	silh-ellipse	left	0	963	3301	32.1	110.033	31.2417	nan	nan	0	0	0.00514886	0.00514886	0.295008	0.295008	0.617864	0.617864	35.401	35.401	0.00514886
2020-07-28	11	f	2	2	silh-ellipse	left	0	997	3335	33.2333	111.167	32.3833	nan	nan	0	0	0.00802409	0.00802409	0.459747	0.459747	0.962891	0.962891	55.1696	55.1696	0.00802409
2020-07-28	11	f	2	2	silh-ellipse	left	0	1042	3380	34.7333	112.667	33.875	nan	nan	0	0	0.00522161	0.00522161	0.299176	0.299176	0.626593	0.626593	35.9012	35.9012	0.00522161
2020-07-28	11	f	2	2	silh-ellipse	left	0	1097	3435	36.5667	114.5	35.7	nan	nan	0	0	0.00196551	0.00196551	0.112615	0.112615	0.235861	0.235861	13.5138	13.5138	0.00196551
2020-07-28	11	f	2	3	silh-ellipse	right	1	56	3563	1.86667	118.767	0.933362	0.958054	54.8924	0.958054	54.8924	0.0024999	0.0024999	0.143234	0.143234	0.299988	0.299988	17.188	17.188	-0.0024999
2020-07-28	11	f	2	3	silh-ellipse	right	0	511	4018	17.0333	133.933	16.1	nan	nan	0	0	0.0046945	0.0046945	0.268975	0.268975	0.56334	0.56334	32.277	32.277	-0.0046945
2020-07-28	11	f	2	3	silh-ellipse	right	0	552	4059	18.4	135.3	17.4833	nan	nan	0	0	-0.00182978	0.00182978	-0.104839	0.104839	-0.219574	0.219574	-12.5806	12.5806	0.00182978
2020-07-28	11	f	2	3	silh-ellipse	right	0	583	4090	19.4333	136.333	18.5167	nan	nan	0	0	-0.00854872	0.00854872	-0.489806	0.489806	-1.02585	1.02585	-58.7767	58.7767	0.00854872
2020-07-28	11	f	2	3	silh-ellipse	right	0	646	4153	21.5333	138.433	20.6252	nan	nan	0	0	0.00245798	0.00245798	0.140832	0.140832	0.294958	0.294958	16.8998	16.8998	-0.00245798
2020-07-28	11	f	2	3	silh-ellipse	right	0	687	4194	22.9	139.8	21.9668	nan	nan	0	0	0.00350133	0.00350133	0.200611	0.200611	0.420159	0.420159	24.0734	24.0734	-0.00350133
2020-07-28	11	f	2	3	silh-ellipse	right	0	722	4229	24.0667	140.967	23.15	nan	nan	0	0	-0.00114915	0.00114915	-0.0658412	0.0658412	-0.137897	0.137897	-7.90094	7.90094	0.00114915
2020-07-28	11	f	2	3	silh-ellipse	right	0	772	4279	25.7333	142.633	24.8083	nan	nan	0	0	-0.006017	0.006017	-0.344749	0.344749	-0.72204	0.72204	-41.3698	41.3698	0.006017
2020-07-28	11	f	2	3	silh-ellipse	right	0	834	4341	27.8	144.7	26.875	nan	nan	0	0	-0.00268758	0.00268758	-0.153987	0.153987	-0.322509	0.322509	-18.4784	18.4784	0.00268758
2020-07-28	11	f	2	3	silh-ellipse	right	0	873	4380	29.1	146	28.1917	nan	nan	0	0	0.00632694	0.00632694	0.362507	0.362507	0.759233	0.759233	43.5008	43.5008	-0.00632694
2020-07-28	11	f	2	3	silh-ellipse	right	0	935	4442	31.1667	148.067	30.2334	nan	nan	0	0	-0.00317625	0.00317625	-0.181986	0.181986	-0.38115	0.38115	-21.8383	21.8383	0.00317625
2020-07-28	11	f	2	3	silh-ellipse	right	0	978	4485	32.6	149.5	31.6835	nan	nan	0	0	-0.00463621	0.00463621	-0.265635	0.265635	-0.556345	0.556345	-31.8762	31.8762	0.00463621
2020-07-28	11	f	2	3	silh-ellipse	right	0	1036	4543	34.5333	151.433	33.6168	nan	nan	0	0	0.00357709	0.00357709	0.204952	0.204952	0.429251	0.429251	24.5942	24.5942	-0.00357709
2020-07-28	11	f	2	3	silh-ellipse	right	0	1072	4579	35.7333	152.633	34.8167	nan	nan	0	0	-0.00410635	0.00410635	-0.235277	0.235277	-0.492763	0.492763	-28.2332	28.2332	0.00410635
2020-07-28	11	f	2	3	silh-ellipse	right	0	1122	4629	37.4	154.3	36.4667	nan	nan	0	0	-0.00885777	0.00885777	-0.507513	0.507513	-1.06293	1.06293	-60.9016	60.9016	0.00885777
2020-07-28	11	f	2	4	silh-ellipse	left	1	68	4744	2.26667	158.133	1.35	0.906531	51.9404	0.906531	51.9404	-0.0354238	0.0354238	-2.02964	2.02964	-4.25086	4.25086	-243.556	243.556	-0.0354238
2020-07-28	11	f	2	4	silh-ellipse	left	1	143	4819	4.76667	160.633	3.84998	0.782274	44.821	0.782274	44.821	-0.00789355	0.00789355	-0.452267	0.452267	-0.947226	0.947226	-54.2721	54.2721	-0.00789355
2020-07-28	11	f	2	4	silh-ellipse	left	0	399	5075	13.3	169.167	12.4668	nan	nan	0	0	0.015567	0.015567	0.891924	0.891924	1.86804	1.86804	107.031	107.031	0.015567
2020-07-28	11	f	2	4	silh-ellipse	left	0	420	5096	14	169.867	13.1917	nan	nan	0	0	0.0118008	0.0118008	0.676136	0.676136	1.4161	1.4161	81.1363	81.1363	0.0118008
2020-07-28	11	f	2	4	silh-ellipse	left	0	449	5125	14.9667	170.833	14.1334	nan	nan	0	0	0.0064881	0.0064881	0.371741	0.371741	0.778572	0.778572	44.6089	44.6089	0.0064881
2020-07-28	11	f	2	4	silh-ellipse	left	0	532	5208	17.7333	173.6	16.9251	nan	nan	0	0	0.0111181	0.0111181	0.637023	0.637023	1.33418	1.33418	76.4427	76.4427	0.0111181
2020-07-28	11	f	2	4	silh-ellipse	left	0	612	5288	20.4	176.267	19.575	nan	nan	0	0	0.00505502	0.00505502	0.289631	0.289631	0.606602	0.606602	34.7557	34.7557	0.00505502
2020-07-28	11	f	2	4	silh-ellipse	left	0	652	5328	21.7333	177.6	20.9167	nan	nan	0	0	-0.0117247	0.0117247	-0.671774	0.671774	-1.40696	1.40696	-80.6129	80.6129	-0.0117247
2020-07-28	11	f	2	4	silh-ellipse	left	0	699	5375	23.3	179.167	22.475	nan	nan	0	0	0.0058319	0.0058319	0.334143	0.334143	0.699828	0.699828	40.0972	40.0972	0.0058319
2020-07-28	11	f	2	4	silh-ellipse	left	0	748	5424	24.9333	180.8	24.1084	nan	nan	0	0	0.00941358	0.00941358	0.539359	0.539359	1.12963	1.12963	64.723	64.723	0.00941358
2020-07-28	11	f	2	4	silh-ellipse	left	0	855	5531	28.5	184.367	27.6918	nan	nan	0	0	0.00220719	0.00220719	0.126463	0.126463	0.264863	0.264863	15.1755	15.1755	0.00220719
2020-07-28	11	f	2	4	silh-ellipse	left	0	886	5562	29.5333	185.4	28.7001	nan	nan	0	0	0.0103986	0.0103986	0.595794	0.595794	1.24783	1.24783	71.4952	71.4952	0.0103986
2020-07-28	11	f	2	4	silh-ellipse	left	0	924	5600	30.8	186.667	29.9917	nan	nan	0	0	-0.00165423	0.00165423	-0.0947803	0.0947803	-0.198507	0.198507	-11.3736	11.3736	-0.00165423
2020-07-28	11	f	2	4	silh-ellipse	left	0	989	5665	32.9667	188.833	32.15	nan	nan	0	0	-0.00307752	0.00307752	-0.176329	0.176329	-0.369302	0.369302	-21.1594	21.1594	-0.00307752
2020-07-28	11	f	2	4	silh-ellipse	left	0	1055	5731	35.1667	191.033	34.3333	nan	nan	0	0	0.00607753	0.00607753	0.348217	0.348217	0.729304	0.729304	41.786	41.786	0.00607753
2020-07-28	11	f	2	4	silh-ellipse	left	0	1151	5827	38.3667	194.233	37.55	nan	nan	0	0	0.0048438	0.0048438	0.27753	0.27753	0.581257	0.581257	33.3035	33.3035	0.0048438
2020-07-28	11	f	2	5	silh-ellipse	left	0	11	5856	0.366667	195.2	-0.558335	nan	nan	0	0	0.00427867	0.00427867	0.24515	0.24515	0.51344	0.51344	29.4179	29.4179	0.00427867
2020-07-28	11	f	2	5	silh-ellipse	left	1	60	5905	2	196.833	1.06668	0.939411	53.8243	0.939411	53.8243	-0.0472392	0.0472392	-2.7066	2.7066	-5.6687	5.6687	-324.793	324.793	-0.0472392
2020-07-28	11	f	2	5	silh-ellipse	left	1	140	5985	4.66667	199.5	3.75001	0.799787	45.8244	0.799787	45.8244	0.0435857	0.0435857	2.49728	2.49728	5.23028	5.23028	299.673	299.673	0.0435857
2020-07-28	11	f	2	5	silh-ellipse	left	0	370	6215	12.3333	207.167	11.4	nan	nan	0	0	-0.00549546	0.00549546	-0.314867	0.314867	-0.659456	0.659456	-37.784	37.784	-0.00549546
2020-07-28	11	f	2	5	silh-ellipse	left	0	390	6235	13	207.833	12.0667	nan	nan	0	0	0.00395289	0.00395289	0.226484	0.226484	0.474347	0.474347	27.1781	27.1781	0.00395289
2020-07-28	11	f	2	5	silh-ellipse	left	0	424	6269	14.1333	208.967	13.2084	nan	nan	0	0	0.00659327	0.00659327	0.377766	0.377766	0.791192	0.791192	45.332	45.332	0.00659327
2020-07-28	11	f	2	5	silh-ellipse	left	0	466	6311	15.5333	210.367	14.6167	nan	nan	0	0	-0.00176129	0.00176129	-0.100914	0.100914	-0.211355	0.211355	-12.1097	12.1097	-0.00176129
2020-07-28	11	f	2	5	silh-ellipse	left	0	567	6412	18.9	213.733	17.9668	nan	nan	0	0	0.00136733	0.00136733	0.0783423	0.0783423	0.16408	0.16408	9.40107	9.40107	0.00136733
2020-07-28	11	f	2	5	silh-ellipse	left	0	596	6441	19.8667	214.7	18.9333	nan	nan	0	0	0.00698752	0.00698752	0.400355	0.400355	0.838503	0.838503	48.0427	48.0427	0.00698752
2020-07-28	11	f	2	5	silh-ellipse	left	0	635	6480	21.1667	216	20.2417	nan	nan	0	0	-0.0084591	0.0084591	-0.484671	0.484671	-1.01509	1.01509	-58.1605	58.1605	-0.0084591
2020-07-28	11	f	2	5	silh-ellipse	left	0	691	6536	23.0333	217.867	22.1168	nan	nan	0	0	-0.00874328	0.00874328	-0.500953	0.500953	-1.04919	1.04919	-60.1144	60.1144	-0.00874328
2020-07-28	11	f	2	5	silh-ellipse	left	0	848	6693	28.2667	223.1	27.3501	nan	nan	0	0	0.0155357	0.0155357	0.890128	0.890128	1.86428	1.86428	106.815	106.815	0.0155357
2020-07-28	11	f	2	5	silh-ellipse	left	0	887	6732	29.5667	224.4	28.6585	nan	nan	0	0	-0.00112035	0.00112035	-0.0641916	0.0641916	-0.134442	0.134442	-7.70299	7.70299	-0.00112035
2020-07-28	11	f	2	5	silh-ellipse	left	0	912	6757	30.4	225.233	29.4834	nan	nan	0	0	0.00720519	0.00720519	0.412827	0.412827	0.864623	0.864623	49.5392	49.5392	0.00720519
2020-07-28	11	f	2	5	silh-ellipse	left	0	951	6796	31.7	226.533	30.7918	nan	nan	0	0	0.00213116	0.00213116	0.122107	0.122107	0.25574	0.25574	14.6528	14.6528	0.00213116
2020-07-28	11	f	2	5	silh-ellipse	left	0	994	6839	33.1333	227.967	32.2083	nan	nan	0	0	-0.00368067	0.00368067	-0.210887	0.210887	-0.44168	0.44168	-25.3064	25.3064	-0.00368067
2020-07-28	11	f	2	5	silh-ellipse	left	0	1055	6900	35.1667	230	34.2418	nan	nan	0	0	0.00438039	0.00438039	0.250978	0.250978	0.525647	0.525647	30.1173	30.1173	0.00438039
2020-07-28	11	f	2	5	silh-ellipse	left	0	1120	6965	37.3333	232.167	36.4084	nan	nan	0	0	0.00553295	0.00553295	0.317015	0.317015	0.663954	0.663954	38.0418	38.0418	0.00553295
2020-07-28	11	f	2	5	silh-ellipse	left	0	1159	7004	38.6333	233.467	37.7168	nan	nan	0	0	0.00492616	0.00492616	0.282248	0.282248	0.59114	0.59114	33.8698	33.8698	0.00492616
2020-07-28	11	f	2	6	silh-ellipse	right	1	76	7090	2.53333	236.333	1.6001	0.89974	51.5513	0.89974	51.5513	-0.0259264	0.0259264	-1.48547	1.48547	-3.11116	3.11116	-178.256	178.256	0.0259264
2020-07-28	11	f	2	6	silh-ellipse	right	0	367	7381	12.2333	246.033	11.3167	nan	nan	0	0	0.0118248	0.0118248	0.677514	0.677514	1.41898	1.41898	81.3016	81.3016	-0.0118248
2020-07-28	11	f	2	6	silh-ellipse	right	0	399	7413	13.3	247.1	12.375	nan	nan	0	0	0.00133846	0.00133846	0.0766881	0.0766881	0.160615	0.160615	9.20257	9.20257	-0.00133846
2020-07-28	11	f	2	6	silh-ellipse	right	0	423	7437	14.1	247.9	13.1917	nan	nan	0	0	-0.00285868	0.00285868	-0.163791	0.163791	-0.343042	0.343042	-19.6549	19.6549	0.00285868
2020-07-28	11	f	2	6	silh-ellipse	right	0	451	7465	15.0333	248.833	14.1167	nan	nan	0	0	-0.00257132	0.00257132	-0.147326	0.147326	-0.308559	0.308559	-17.6791	17.6791	0.00257132
2020-07-28	11	f	2	6	silh-ellipse	right	0	529	7543	17.6333	251.433	16.7083	nan	nan	0	0	0.00514636	0.00514636	0.294865	0.294865	0.617564	0.617564	35.3838	35.3838	-0.00514636
2020-07-28	11	f	2	6	silh-ellipse	right	0	583	7597	19.4333	253.233	18.5167	nan	nan	0	0	-0.00500777	0.00500777	-0.286924	0.286924	-0.600933	0.600933	-34.4309	34.4309	0.00500777
2020-07-28	11	f	2	6	silh-ellipse	right	0	602	7616	20.0667	253.867	19.1333	nan	nan	0	0	0.00846856	0.00846856	0.485213	0.485213	1.01623	1.01623	58.2255	58.2255	-0.00846856
2020-07-28	11	f	2	6	silh-ellipse	right	0	627	7641	20.9	254.7	19.9667	nan	nan	0	0	-0.00534786	0.00534786	-0.30641	0.30641	-0.641743	0.641743	-36.7692	36.7692	0.00534786
2020-07-28	11	f	2	6	silh-ellipse	right	0	662	7676	22.0667	255.867	21.15	nan	nan	0	0	0.00618584	0.00618584	0.354423	0.354423	0.742301	0.742301	42.5307	42.5307	-0.00618584
2020-07-28	11	f	2	6	silh-ellipse	right	0	697	7711	23.2333	257.033	22.3167	nan	nan	0	0	-0.00621279	0.00621279	-0.355967	0.355967	-0.745535	0.745535	-42.716	42.716	0.00621279
2020-07-28	11	f	2	6	silh-ellipse	right	0	788	7802	26.2667	260.067	25.35	nan	nan	0	0	-0.00501402	0.00501402	-0.287282	0.287282	-0.601683	0.601683	-34.4739	34.4739	0.00501402
2020-07-28	11	f	2	6	silh-ellipse	right	0	815	7829	27.1667	260.967	26.2334	nan	nan	0	0	-0.00544713	0.00544713	-0.312098	0.312098	-0.653655	0.653655	-37.4517	37.4517	0.00544713
2020-07-28	11	f	2	6	silh-ellipse	right	0	839	7853	27.9667	261.767	27.0417	nan	nan	0	0	-0.00161348	0.00161348	-0.0924455	0.0924455	-0.193617	0.193617	-11.0935	11.0935	0.00161348
2020-07-28	11	f	2	6	silh-ellipse	right	0	922	7936	30.7333	264.533	29.8167	nan	nan	0	0	-0.00351105	0.00351105	-0.201168	0.201168	-0.421326	0.421326	-24.1402	24.1402	0.00351105
2020-07-28	11	f	2	6	silh-ellipse	right	0	952	7966	31.7333	265.533	30.8167	nan	nan	0	0	0.00730759	0.00730759	0.418694	0.418694	0.876911	0.876911	50.2433	50.2433	-0.00730759
2020-07-28	11	f	2	6	silh-ellipse	right	0	1027	8041	34.2333	268.033	33.325	nan	nan	0	0	-0.0135559	0.0135559	-0.776697	0.776697	-1.62671	1.62671	-93.2037	93.2037	0.0135559
2020-07-28	11	f	2	6	silh-ellipse	right	0	1049	8063	34.9667	268.767	34.0584	nan	nan	0	0	-0.00339666	0.00339666	-0.194614	0.194614	-0.407599	0.407599	-23.3537	23.3537	0.00339666
2020-07-28	11	f	2	6	silh-ellipse	right	0	1138	8152	37.9333	271.733	37	nan	nan	0	0	-0.00840137	0.00840137	-0.481363	0.481363	-1.00816	1.00816	-57.7635	57.7635	0.00840137
2020-07-28	11	f	2	7	silh-ellipse	right	0	4	8187	0.133333	272.9	-0.783314	nan	nan	0	0	-0.00360147	0.00360147	-0.206349	0.206349	-0.432177	0.432177	-24.7619	24.7619	0.00360147
2020-07-28	11	f	2	7	silh-ellipse	right	1	98	8281	3.26667	276.033	2.33335	0.89974	51.5513	0.89974	51.5513	0.0379959	0.0379959	2.17701	2.17701	4.55951	4.55951	261.241	261.241	-0.0379959
2020-07-28	11	f	2	7	silh-ellipse	right	1	197	8380	6.56667	279.333	5.64168	0.416898	23.8865	0.416898	23.8865	-0.0153358	0.0153358	-0.878676	0.878676	-1.84029	1.84029	-105.441	105.441	0.0153358
2020-07-28	11	f	2	7	silh-ellipse	right	1	259	8442	8.63333	281.4	7.71675	0.187321	10.7327	0.187321	10.7327	0.00534654	0.00534654	0.306334	0.306334	0.641585	0.641585	36.7601	36.7601	-0.00534654
2020-07-28	11	f	2	7	silh-ellipse	right	0	305	8488	10.1667	282.933	9.25	nan	nan	0	0	-0.00126709	0.00126709	-0.0725989	0.0725989	-0.152051	0.152051	-8.71187	8.71187	0.00126709
2020-07-28	11	f	2	7	silh-ellipse	right	0	367	8550	12.2333	285	11.3918	nan	nan	0	0	0.00151117	0.00151117	0.0865835	0.0865835	0.18134	0.18134	10.39	10.39	-0.00151117
2020-07-28	11	f	2	7	silh-ellipse	right	0	407	8590	13.5667	286.333	12.7001	nan	nan	0	0	-0.0123125	0.0123125	-0.705455	0.705455	-1.4775	1.4775	-84.6546	84.6546	0.0123125
2020-07-28	11	f	2	7	silh-ellipse	right	0	467	8650	15.5667	288.333	14.7251	nan	nan	0	0	-0.0036777	0.0036777	-0.210717	0.210717	-0.441324	0.441324	-25.286	25.286	0.0036777
2020-07-28	11	f	2	7	silh-ellipse	right	0	602	8785	20.0667	292.833	19.2251	nan	nan	0	0	-0.00608884	0.00608884	-0.348865	0.348865	-0.730661	0.730661	-41.8638	41.8638	0.00608884
2020-07-28	11	f	2	7	silh-ellipse	right	0	646	8829	21.5333	294.3	20.6667	nan	nan	0	0	0.00691994	0.00691994	0.396484	0.396484	0.830393	0.830393	47.578	47.578	-0.00691994
2020-07-28	11	f	2	7	silh-ellipse	right	0	686	8869	22.8667	295.633	22.025	nan	nan	0	0	-0.00375487	0.00375487	-0.215138	0.215138	-0.450585	0.450585	-25.8166	25.8166	0.00375487
2020-07-28	11	f	2	7	silh-ellipse	right	0	722	8905	24.0667	296.833	23.2	nan	nan	0	0	0.00333659	0.00333659	0.191173	0.191173	0.400391	0.400391	22.9407	22.9407	-0.00333659
2020-07-28	11	f	2	7	silh-ellipse	right	0	759	8942	25.3	298.067	24.4583	nan	nan	0	0	-0.0100269	0.0100269	-0.574501	0.574501	-1.20323	1.20323	-68.9401	68.9401	0.0100269
2020-07-28	11	f	2	7	silh-ellipse	right	0	810	8993	27	299.767	26.15	nan	nan	0	0	-0.00314287	0.00314287	-0.180073	0.180073	-0.377145	0.377145	-21.6088	21.6088	0.00314287
2020-07-28	11	f	2	7	silh-ellipse	right	0	836	9019	27.8667	300.633	27.0001	nan	nan	0	0	-0.0126319	0.0126319	-0.723754	0.723754	-1.51583	1.51583	-86.8505	86.8505	0.0126319
2020-07-28	11	f	2	7	silh-ellipse	right	0	924	9107	30.8	303.567	29.95	nan	nan	0	0	0.00187857	0.00187857	0.107634	0.107634	0.225429	0.225429	12.9161	12.9161	-0.00187857
2020-07-28	11	f	2	7	silh-ellipse	right	0	978	9161	32.6	305.367	31.75	nan	nan	0	0	0.00560882	0.00560882	0.321362	0.321362	0.673058	0.673058	38.5634	38.5634	-0.00560882
2020-07-28	11	f	2	7	silh-ellipse	right	0	1069	9252	35.6333	308.4	34.7833	nan	nan	0	0	-0.00885506	0.00885506	-0.507357	0.507357	-1.06261	1.06261	-60.8829	60.8829	0.00885506
2020-07-28	11	f	2	7	silh-ellipse	right	0	1091	9274	36.3667	309.133	35.5083	nan	nan	0	0	-0.00201375	0.00201375	-0.11538	0.11538	-0.241651	0.241651	-13.8456	13.8456	0.00201375
2020-07-28	11	f	2	7	silh-ellipse	right	0	1136	9319	37.8667	310.633	37.0167	nan	nan	0	0	-0.00137612	0.00137612	-0.078846	0.078846	-0.165135	0.165135	-9.46152	9.46152	0.00137612
2020-07-28	11	f	2	8	silh-ellipse	left	0	19	9371	0.633333	312.367	-0.275021	nan	nan	0	0	-0.00621288	0.00621288	-0.355972	0.355972	-0.745545	0.745545	-42.7166	42.7166	-0.00621288
2020-07-28	11	f	2	8	silh-ellipse	left	1	65	9417	2.16667	313.9	1.24998	0.917156	52.5492	0.917156	52.5492	0.032755	0.032755	1.87672	1.87672	3.9306	3.9306	225.207	225.207	0.032755
2020-07-28	11	f	2	8	silh-ellipse	left	1	135	9487	4.5	316.233	3.57508	0.831401	47.6358	0.831401	47.6358	-0.04183	0.04183	-2.39668	2.39668	-5.0196	5.0196	-287.602	287.602	-0.04183
2020-07-28	11	f	2	8	silh-ellipse	left	1	204	9556	6.8	318.533	5.89193	0.416898	23.8865	0.416898	23.8865	0.0124935	0.0124935	0.715827	0.715827	1.49922	1.49922	85.8993	85.8993	0.0124935
2020-07-28	11	f	2	8	silh-ellipse	left	1	258	9610	8.6	320.333	7.6667	0.194152	11.1241	0.194152	11.1241	0.00746871	0.00746871	0.427926	0.427926	0.896245	0.896245	51.3511	51.3511	0.00746871
2020-07-28	11	f	2	8	silh-ellipse	left	0	317	9669	10.5667	322.3	9.64997	nan	nan	0	0	-0.0114119	0.0114119	-0.653851	0.653851	-1.36942	1.36942	-78.4621	78.4621	-0.0114119
2020-07-28	11	f	2	8	silh-ellipse	left	0	354	9706	11.8	323.533	10.8834	nan	nan	0	0	-0.00252378	0.00252378	-0.144602	0.144602	-0.302854	0.302854	-17.3523	17.3523	-0.00252378
2020-07-28	11	f	2	8	silh-ellipse	left	0	390	9742	13	324.733	12.075	nan	nan	0	0	-0.0074438	0.0074438	-0.426499	0.426499	-0.893257	0.893257	-51.1798	51.1798	-0.0074438
2020-07-28	11	f	2	8	silh-ellipse	left	0	408	9760	13.6	325.333	12.675	nan	nan	0	0	0.00679629	0.00679629	0.389399	0.389399	0.815555	0.815555	46.7279	46.7279	0.00679629
2020-07-28	11	f	2	8	silh-ellipse	left	0	442	9794	14.7333	326.467	13.8167	nan	nan	0	0	-0.0010049	0.0010049	-0.0575765	0.0575765	-0.120588	0.120588	-6.90918	6.90918	-0.0010049
2020-07-28	11	f	2	8	silh-ellipse	left	0	631	9983	21.0333	332.767	20.1084	nan	nan	0	0	0.00702015	0.00702015	0.402225	0.402225	0.842418	0.842418	48.267	48.267	0.00702015
2020-07-28	11	f	2	8	silh-ellipse	left	0	681	10033	22.7	334.433	21.7917	nan	nan	0	0	0.0125251	0.0125251	0.717636	0.717636	1.50301	1.50301	86.1164	86.1164	0.0125251
2020-07-28	11	f	2	8	silh-ellipse	left	0	722	10074	24.0667	335.8	23.1417	nan	nan	0	0	0.00258506	0.00258506	0.148113	0.148113	0.310207	0.310207	17.7736	17.7736	0.00258506
2020-07-28	11	f	2	8	silh-ellipse	left	0	755	10107	25.1667	336.9	24.2333	nan	nan	0	0	0.0115198	0.0115198	0.660038	0.660038	1.38238	1.38238	79.2046	79.2046	0.0115198
2020-07-28	11	f	2	8	silh-ellipse	left	0	813	10165	27.1	338.833	26.1916	nan	nan	0	0	0.0050787	0.0050787	0.290988	0.290988	0.609444	0.609444	34.9186	34.9186	0.0050787
2020-07-28	11	f	2	8	silh-ellipse	left	0	845	10197	28.1667	339.9	27.2584	nan	nan	0	0	-0.00238244	0.00238244	-0.136504	0.136504	-0.285893	0.285893	-16.3805	16.3805	-0.00238244
2020-07-28	11	f	2	8	silh-ellipse	left	0	865	10217	28.8333	340.567	27.925	nan	nan	0	0	-0.00134451	0.00134451	-0.0770349	0.0770349	-0.161342	0.161342	-9.24419	9.24419	-0.00134451
2020-07-28	11	f	2	8	silh-ellipse	left	0	1107	10459	36.9	348.633	36.0666	nan	nan	0	0	0.0104672	0.0104672	0.599726	0.599726	1.25606	1.25606	71.9672	71.9672	0.0104672
2020-07-28	11	f	2	8	silh-ellipse	left	0	1138	10490	37.9333	349.667	37.1	nan	nan	0	0	0.0131148	0.0131148	0.751425	0.751425	1.57378	1.57378	90.171	90.171	0.0131148
2020-07-28	11	f	2	8	silh-ellipse	left	0	1161	10513	38.7	350.433	37.8834	nan	nan	0	0	-0.00157271	0.00157271	-0.0901098	0.0901098	-0.188726	0.188726	-10.8132	10.8132	-0.00157271
2020-07-28	11	f	2	9	silh-ellipse	right	1	90	10611	3	353.7	2.07501	0.89974	51.5513	0.89974	51.5513	-0.0357087	0.0357087	-2.04596	2.04596	-4.28504	4.28504	-245.515	245.515	0.0357087
2020-07-28	11	f	2	9	silh-ellipse	right	1	136	10657	4.53333	355.233	3.6	0.823287	47.1708	0.823287	47.1708	-0.0287389	0.0287389	-1.64661	1.64661	-3.44866	3.44866	-197.594	197.594	0.0287389
2020-07-28	11	f	2	9	silh-ellipse	right	1	228	10749	7.6	358.3	6.66666	0.416898	23.8865	0.416898	23.8865	0.0285513	0.0285513	1.63587	1.63587	3.42615	3.42615	196.304	196.304	-0.0285513
2020-07-28	11	f	2	9	silh-ellipse	right	1	252	10773	8.4	359.1	7.47508	0.271259	15.542	0.271259	15.542	0.0115916	0.0115916	0.664152	0.664152	1.391	1.391	79.6983	79.6983	-0.0115916
2020-07-28	11	f	2	9	silh-ellipse	right	0	325	10846	10.8333	361.533	9.90833	nan	nan	0	0	0.00313853	0.00313853	0.179824	0.179824	0.376623	0.376623	21.5789	21.5789	-0.00313853
2020-07-28	11	f	2	9	silh-ellipse	right	0	412	10933	13.7333	364.433	12.8001	nan	nan	0	0	-0.0130907	0.0130907	-0.750041	0.750041	-1.57088	1.57088	-90.005	90.005	0.0130907
2020-07-28	11	f	2	9	silh-ellipse	right	0	477	10998	15.9	366.6	14.9917	nan	nan	0	0	-0.00317277	0.00317277	-0.181786	0.181786	-0.380733	0.380733	-21.8144	21.8144	0.00317277
2020-07-28	11	f	2	9	silh-ellipse	right	0	510	11031	17	367.7	16.0667	nan	nan	0	0	0.00880737	0.00880737	0.504625	0.504625	1.05688	1.05688	60.555	60.555	-0.00880737
2020-07-28	11	f	2	9	silh-ellipse	right	0	535	11056	17.8333	368.533	16.925	nan	nan	0	0	0.00664437	0.00664437	0.380694	0.380694	0.797324	0.797324	45.6833	45.6833	-0.00664437
2020-07-28	11	f	2	9	silh-ellipse	right	0	651	11172	21.7	372.4	20.7667	nan	nan	0	0	-0.00442265	0.00442265	-0.253399	0.253399	-0.530718	0.530718	-30.4079	30.4079	0.00442265
2020-07-28	11	f	2	9	silh-ellipse	right	0	723	11244	24.1	374.8	23.1917	nan	nan	0	0	0.00259778	0.00259778	0.148842	0.148842	0.311733	0.311733	17.861	17.861	-0.00259778
2020-07-28	11	f	2	9	silh-ellipse	right	0	765	11286	25.5	376.2	24.5833	nan	nan	0	0	-0.0102057	0.0102057	-0.584744	0.584744	-1.22468	1.22468	-70.1693	70.1693	0.0102057
2020-07-28	11	f	2	9	silh-ellipse	right	0	809	11330	26.9667	377.667	26.0333	nan	nan	0	0	0.0111242	0.0111242	0.637368	0.637368	1.3349	1.3349	76.4842	76.4842	-0.0111242
2020-07-28	11	f	2	9	silh-ellipse	right	0	1013	11534	33.7667	384.467	32.8333	nan	nan	0	0	-0.0112843	0.0112843	-0.646542	0.646542	-1.35411	1.35411	-77.585	77.585	0.0112843
2020-07-28	11	f	2	9	silh-ellipse	right	0	1045	11566	34.8333	385.533	33.9251	nan	nan	0	0	-0.00432045	0.00432045	-0.247544	0.247544	-0.518454	0.518454	-29.7052	29.7052	0.00432045
2020-07-28	11	f	2	9	silh-ellipse	right	0	1079	11600	35.9667	386.667	35.05	nan	nan	0	0	-0.00770833	0.00770833	-0.441655	0.441655	-0.925	0.925	-52.9986	52.9986	0.00770833
2020-07-28	11	f	2	9	silh-ellipse	right	0	1119	11640	37.3	388	36.3925	nan	nan	0	0	-0.00607638	0.00607638	-0.348151	0.348151	-0.729165	0.729165	-41.7781	41.7781	0.00607638
2020-08-01	14	f	4	0	bio-scram	right	1	70	70	2.33333	2.33333	3.34156	0.901108	51.6297	0.901108	51.6297	-0.0234651	0.0234651	-1.34445	1.34445	-2.81581	2.81581	-161.334	161.334	0.0234651
2020-08-01	14	f	4	0	bio-scram	right	1	180	180	6	6	10.2193	0.478754	27.4306	0.478754	27.4306	-0.00760768	0.00760768	-0.435888	0.435888	-0.912922	0.912922	-52.3066	52.3066	0.00760768
2020-08-01	14	f	4	0	bio-scram	right	1	243	243	8.1	8.1	13.4251	0.353022	20.2267	0.353022	20.2267	-0.00150327	0.00150327	-0.0861312	0.0861312	-0.180393	0.180393	-10.3357	10.3357	0.00150327
2020-08-01	14	f	4	0	bio-scram	right	0	875	875	29.1667	29.1667	34.6833	nan	nan	0	0	0.0246538	0.0246538	1.41256	1.41256	2.95846	2.95846	169.507	169.507	-0.0246538
2020-08-01	14	f	4	0	bio-scram	right	0	979	979	32.6333	32.6333	38.175	nan	nan	0	0	0.00816742	0.00816742	0.467959	0.467959	0.980091	0.980091	56.1551	56.1551	-0.00816742
2020-08-01	14	f	4	0	bio-scram	right	0	1007	1007	33.5667	33.5667	39.0999	nan	nan	0	0	0.0106725	0.0106725	0.611492	0.611492	1.28071	1.28071	73.379	73.379	-0.0106725
2020-08-01	14	f	4	0	bio-scram	right	0	1089	1089	36.3	36.3	41.8333	nan	nan	0	0	-0.00715394	0.00715394	-0.409891	0.409891	-0.858473	0.858473	-49.1869	49.1869	0.00715394
2020-08-01	14	f	4	0	bio-scram	right	0	1166	1166	38.8667	38.8667	44.4083	nan	nan	0	0	0.0157895	0.0157895	0.904669	0.904669	1.89473	1.89473	108.56	108.56	-0.0157895
2020-08-01	14	f	4	1	bio-scram	left	0	14	1183	0.466667	39.4333	-0.458267	nan	nan	0	0	-0.00786911	0.00786911	-0.450867	0.450867	-0.944293	0.944293	-54.104	54.104	-0.00786911
2020-08-01	14	f	4	1	bio-scram	left	1	44	1213	1.46667	40.4333	0.541748	1.00555	57.6135	1.00555	57.6135	0.0132727	0.0132727	0.760469	0.760469	1.59272	1.59272	91.2563	91.2563	0.0132727
2020-08-01	14	f	4	1	bio-scram	left	1	82	1251	2.73333	41.7	1.85859	0.89974	51.5513	0.89974	51.5513	-0.0519973	0.0519973	-2.97923	2.97923	-6.23968	6.23968	-357.507	357.507	-0.0519973
2020-08-01	14	f	4	1	bio-scram	left	1	112	1281	3.73333	42.7	2.84164	0.89974	51.5513	0.89974	51.5513	0.034752	0.034752	1.99114	1.99114	4.17024	4.17024	238.937	238.937	0.034752
2020-08-01	14	f	4	1	bio-scram	left	1	132	1301	4.4	43.3667	3.50005	0.844091	48.3628	0.844091	48.3628	0.0212967	0.0212967	1.22021	1.22021	2.55561	2.55561	146.425	146.425	0.0212967
2020-08-01	14	f	4	1	bio-scram	left	1	153	1322	5.1	44.0667	4.22507	0.705687	40.4329	0.705687	40.4329	0.0142771	0.0142771	0.818019	0.818019	1.71326	1.71326	98.1623	98.1623	0.0142771
2020-08-01	14	f	4	1	bio-scram	left	1	211	1380	7.03333	46	6.15832	0.416898	23.8865	0.416898	23.8865	-0.0169371	0.0169371	-0.970423	0.970423	-2.03245	2.03245	-116.451	116.451	-0.0169371
2020-08-01	14	f	4	1	bio-scram	left	0	663	1832	22.1	61.0667	21.3251	nan	nan	0	0	0.0211744	0.0211744	1.2132	1.2132	2.54092	2.54092	145.584	145.584	0.0211744
2020-08-01	14	f	4	1	bio-scram	left	0	680	1849	22.6667	61.6333	21.8917	nan	nan	0	0	0.00790134	0.00790134	0.452713	0.452713	0.948161	0.948161	54.3256	54.3256	0.00790134
2020-08-01	14	f	4	1	bio-scram	left	0	696	1865	23.2	62.1667	22.4083	nan	nan	0	0	0.00540091	0.00540091	0.30945	0.30945	0.64811	0.64811	37.1339	37.1339	0.00540091
2020-08-01	14	f	4	1	bio-scram	left	0	759	1928	25.3	64.2667	24.5083	nan	nan	0	0	-0.0114419	0.0114419	-0.655575	0.655575	-1.37303	1.37303	-78.6689	78.6689	-0.0114419
2020-08-01	14	f	4	1	bio-scram	left	0	845	2014	28.1667	67.1333	27.3667	nan	nan	0	0	0.00415698	0.00415698	0.238177	0.238177	0.498838	0.498838	28.5813	28.5813	0.00415698
2020-08-01	14	f	4	1	bio-scram	left	0	860	2029	28.6667	67.6333	27.892	nan	nan	0	0	0.00186173	0.00186173	0.106669	0.106669	0.223408	0.223408	12.8003	12.8003	0.00186173
2020-08-01	14	f	4	1	bio-scram	left	0	882	2051	29.4	68.3667	28.6168	nan	nan	0	0	0.0183449	0.0183449	1.05109	1.05109	2.20139	2.20139	126.13	126.13	0.0183449
2020-08-01	14	f	4	1	bio-scram	left	0	902	2071	30.0667	69.0333	29.2918	nan	nan	0	0	-0.0100383	0.0100383	-0.575153	0.575153	-1.2046	1.2046	-69.0184	69.0184	-0.0100383
2020-08-01	14	f	4	1	bio-scram	left	0	1007	2176	33.5667	72.5333	32.9333	nan	nan	0	0	-0.0107756	0.0107756	-0.617394	0.617394	-1.29307	1.29307	-74.0872	74.0872	-0.0107756
2020-08-01	14	f	4	1	bio-scram	left	0	1032	2201	34.4	73.3667	33.7917	nan	nan	0	0	0.0249347	0.0249347	1.42865	1.42865	2.99217	2.99217	171.438	171.438	0.0249347
2020-08-01	14	f	4	1	bio-scram	left	0	1055	2224	35.1667	74.1333	34.5583	nan	nan	0	0	0.00450012	0.00450012	0.257838	0.257838	0.540015	0.540015	30.9406	30.9406	0.00450012
2020-08-01	14	f	4	1	bio-scram	left	0	1074	2243	35.8	74.7667	35.1666	nan	nan	0	0	0.0180598	0.0180598	1.03475	1.03475	2.16718	2.16718	124.17	124.17	0.0180598
2020-08-01	14	f	4	1	bio-scram	left	0	1109	2278	36.9667	75.9333	36.3583	nan	nan	0	0	-0.0332556	0.0332556	-1.90541	1.90541	-3.99068	3.99068	-228.649	228.649	-0.0332556
2020-08-01	14	f	4	1	bio-scram	left	0	1147	2316	38.2333	77.2	37.6	nan	nan	0	0	0.00163507	0.00163507	0.0936824	0.0936824	0.196208	0.196208	11.2419	11.2419	0.00163507
2020-08-01	14	f	4	2	bio-scram	right	1	105	2443	3.5	81.4333	2.56663	0.89974	51.5513	0.89974	51.5513	-0.00785316	0.00785316	-0.449953	0.449953	-0.94238	0.94238	-53.9944	53.9944	0.00785316
2020-08-01	14	f	4	2	bio-scram	right	1	144	2482	4.8	82.7333	3.8666	0.774189	44.3577	0.774189	44.3577	0.00553397	0.00553397	0.317073	0.317073	0.664077	0.664077	38.0488	38.0488	-0.00553397
2020-08-01	14	f	4	2	bio-scram	right	1	178	2516	5.93333	83.8667	5.01666	0.493982	28.3031	0.493982	28.3031	-0.00304018	0.00304018	-0.174189	0.174189	-0.364821	0.364821	-20.9027	20.9027	0.00304018
2020-08-01	14	f	4	2	bio-scram	right	1	222	2560	7.4	85.3333	6.49168	0.416898	23.8865	0.416898	23.8865	-0.00373911	0.00373911	-0.214235	0.214235	-0.448694	0.448694	-25.7083	25.7083	0.00373911
2020-08-01	14	f	4	2	bio-scram	right	1	242	2580	8.06667	86	7.13338	0.363896	20.8497	0.363896	20.8497	-0.0058994	0.0058994	-0.338011	0.338011	-0.707929	0.707929	-40.5613	40.5613	0.0058994
2020-08-01	14	f	4	2	bio-scram	right	0	326	2664	10.8667	88.8	9.98326	nan	nan	0	0	0.012261	0.012261	0.702502	0.702502	1.47132	1.47132	84.3002	84.3002	-0.012261
2020-08-01	14	f	4	2	bio-scram	right	0	374	2712	12.4667	90.4	11.5834	nan	nan	0	0	0.0109383	0.0109383	0.626716	0.626716	1.31259	1.31259	75.2059	75.2059	-0.0109383
2020-08-01	14	f	4	2	bio-scram	right	0	407	2745	13.5667	91.5	12.6749	nan	nan	0	0	0.0213905	0.0213905	1.22558	1.22558	2.56686	2.56686	147.07	147.07	-0.0213905
2020-08-01	14	f	4	2	bio-scram	right	0	461	2799	15.3667	93.3	14.4917	nan	nan	0	0	-0.0195575	0.0195575	-1.12056	1.12056	-2.3469	2.3469	-134.467	134.467	0.0195575
2020-08-01	14	f	4	2	bio-scram	right	0	519	2857	17.3	95.2333	16.4083	nan	nan	0	0	-0.00244992	0.00244992	-0.14037	0.14037	-0.29399	0.29399	-16.8444	16.8444	0.00244992
2020-08-01	14	f	4	2	bio-scram	right	0	581	2919	19.3667	97.3	18.4833	nan	nan	0	0	0.0166816	0.0166816	0.955782	0.955782	2.00179	2.00179	114.694	114.694	-0.0166816
2020-08-01	14	f	4	2	bio-scram	right	0	599	2937	19.9667	97.9	19.0751	nan	nan	0	0	0.0200837	0.0200837	1.15071	1.15071	2.41004	2.41004	138.085	138.085	-0.0200837
2020-08-01	14	f	4	2	bio-scram	right	0	680	3018	22.6667	100.6	21.7749	nan	nan	0	0	0.0144741	0.0144741	0.829303	0.829303	1.73689	1.73689	99.5164	99.5164	-0.0144741
2020-08-01	14	f	4	2	bio-scram	right	0	785	3123	26.1667	104.1	25.2918	nan	nan	0	0	-0.01332	0.01332	-0.763177	0.763177	-1.59839	1.59839	-91.5813	91.5813	0.01332
2020-08-01	14	f	4	2	bio-scram	right	0	826	3164	27.5333	105.467	26.6416	nan	nan	0	0	-0.0042109	0.0042109	-0.241267	0.241267	-0.505308	0.505308	-28.952	28.952	0.0042109
2020-08-01	14	f	4	2	bio-scram	right	0	853	3191	28.4333	106.367	27.5583	nan	nan	0	0	0.0272707	0.0272707	1.5625	1.5625	3.27248	3.27248	187.5	187.5	-0.0272707
2020-08-01	14	f	4	2	bio-scram	right	0	895	3233	29.8333	107.767	28.9333	nan	nan	0	0	0.00389944	0.00389944	0.223421	0.223421	0.467933	0.467933	26.8106	26.8106	-0.00389944
2020-08-01	14	f	4	2	bio-scram	right	0	916	3254	30.5333	108.467	29.6583	nan	nan	0	0	-0.00777204	0.00777204	-0.445305	0.445305	-0.932645	0.932645	-53.4366	53.4366	0.00777204
2020-08-01	14	f	4	2	bio-scram	right	0	952	3290	31.7333	109.667	30.8416	nan	nan	0	0	0.0186687	0.0186687	1.06964	1.06964	2.24024	2.24024	128.356	128.356	-0.0186687
2020-08-01	14	f	4	2	bio-scram	right	0	1053	3391	35.1	113.033	34.2166	nan	nan	0	0	0.0237056	0.0237056	1.35823	1.35823	2.84467	2.84467	162.988	162.988	-0.0237056
2020-08-01	14	f	4	2	bio-scram	right	0	1101	3439	36.7	114.633	35.8083	nan	nan	0	0	0.00503041	0.00503041	0.288221	0.288221	0.603649	0.603649	34.5866	34.5866	-0.00503041
2020-08-01	14	f	4	2	bio-scram	right	0	1136	3474	37.8667	115.8	36.9833	nan	nan	0	0	-0.0159477	0.0159477	-0.913736	0.913736	-1.91372	1.91372	-109.648	109.648	0.0159477
2020-08-01	14	f	4	3	bio-scram	left	1	238	3745	7.93333	124.833	7.05854	0.397482	22.7741	0.397482	22.7741	0.00677864	0.00677864	0.388388	0.388388	0.813437	0.813437	46.6065	46.6065	0.00677864
2020-08-01	14	f	4	3	bio-scram	left	0	523	4030	17.4333	134.333	16.7083	nan	nan	0	0	-0.00149413	0.00149413	-0.0856072	0.0856072	-0.179295	0.179295	-10.2729	10.2729	-0.00149413
2020-08-01	14	f	4	3	bio-scram	left	0	555	4062	18.5	135.4	17.775	nan	nan	0	0	0.00122004	0.00122004	0.0699029	0.0699029	0.146404	0.146404	8.38835	8.38835	0.00122004
2020-08-01	14	f	4	3	bio-scram	left	0	587	4094	19.5667	136.467	18.85	nan	nan	0	0	-0.00328667	0.00328667	-0.188312	0.188312	-0.394401	0.394401	-22.5975	22.5975	-0.00328667
2020-08-01	14	f	4	3	bio-scram	left	0	607	4114	20.2333	137.133	19.5083	nan	nan	0	0	-0.00870582	0.00870582	-0.498807	0.498807	-1.0447	1.0447	-59.8568	59.8568	-0.00870582
2020-08-01	14	f	4	3	bio-scram	left	0	640	4147	21.3333	138.233	20.6	nan	nan	0	0	0.0204568	0.0204568	1.17209	1.17209	2.45482	2.45482	140.651	140.651	0.0204568
2020-08-01	14	f	4	3	bio-scram	left	0	675	4182	22.5	139.4	21.7666	nan	nan	0	0	0.0382046	0.0382046	2.18896	2.18896	4.58455	4.58455	262.676	262.676	0.0382046
2020-08-01	14	f	4	3	bio-scram	left	0	715	4222	23.8333	140.733	23.1249	nan	nan	0	0	0.00412505	0.00412505	0.236348	0.236348	0.495006	0.495006	28.3617	28.3617	0.00412505
2020-08-01	14	f	4	3	bio-scram	left	0	759	4266	25.3	142.2	24.5666	nan	nan	0	0	0.00358907	0.00358907	0.205639	0.205639	0.430688	0.430688	24.6766	24.6766	0.00358907
2020-08-01	14	f	4	3	bio-scram	left	0	796	4303	26.5333	143.433	25.8249	nan	nan	0	0	-0.013288	0.013288	-0.761345	0.761345	-1.59456	1.59456	-91.3614	91.3614	-0.013288
2020-08-01	14	f	4	3	bio-scram	left	0	856	4363	28.5333	145.433	27.8	nan	nan	0	0	0.0259978	0.0259978	1.48957	1.48957	3.11974	3.11974	178.748	178.748	0.0259978
2020-08-01	14	f	4	3	bio-scram	left	0	871	4378	29.0333	145.933	28.2999	nan	nan	0	0	0.00658064	0.00658064	0.377043	0.377043	0.789677	0.789677	45.2451	45.2451	0.00658064
2020-08-01	14	f	4	3	bio-scram	left	0	1028	4535	34.2667	151.167	33.5584	nan	nan	0	0	0.0259826	0.0259826	1.48869	1.48869	3.11791	3.11791	178.643	178.643	0.0259826
2020-08-01	14	f	4	3	bio-scram	left	0	1060	4567	35.3333	152.233	34.6084	nan	nan	0	0	-0.00301213	0.00301213	-0.172582	0.172582	-0.361456	0.361456	-20.7099	20.7099	-0.00301213
2020-08-01	14	f	4	3	bio-scram	left	0	1089	4596	36.3	153.2	35.575	nan	nan	0	0	-0.025255	0.025255	-1.447	1.447	-3.0306	3.0306	-173.641	173.641	-0.025255
2020-08-01	14	f	4	3	bio-scram	left	0	1127	4634	37.5667	154.467	36.8585	nan	nan	0	0	-0.0207403	0.0207403	-1.18833	1.18833	-2.48884	2.48884	-142.6	142.6	-0.0207403
2020-08-01	14	f	4	3	bio-scram	left	0	1145	4652	38.1667	155.067	37.4417	nan	nan	0	0	-0.0221896	0.0221896	-1.27137	1.27137	-2.66275	2.66275	-152.564	152.564	-0.0221896
2020-08-01	14	f	4	4	bio-scram	right	0	23	4699	0.766667	156.633	-0.150035	nan	nan	0	0	0.0184811	0.0184811	1.05889	1.05889	2.21774	2.21774	127.067	127.067	-0.0184811
2020-08-01	14	f	4	4	bio-scram	right	1	42	4718	1.4	157.267	0.483268	1.01407	58.1019	1.01407	58.1019	0.00873164	0.00873164	0.500286	0.500286	1.0478	1.0478	60.0343	60.0343	-0.00873164
2020-08-01	14	f	4	4	bio-scram	right	1	86	4762	2.86667	158.733	1.93333	0.89974	51.5513	0.89974	51.5513	0.00763129	0.00763129	0.437241	0.437241	0.915755	0.915755	52.4689	52.4689	-0.00763129
2020-08-01	14	f	4	4	bio-scram	right	1	120	4796	4	159.867	3.09162	0.895609	51.3146	0.895609	51.3146	0.0188828	0.0188828	1.0819	1.0819	2.26593	2.26593	129.828	129.828	-0.0188828
2020-08-01	14	f	4	4	bio-scram	right	1	174	4850	5.8	161.667	4.86661	0.532949	30.5357	0.532949	30.5357	0.0295249	0.0295249	1.69165	1.69165	3.54299	3.54299	202.998	202.998	-0.0295249
2020-08-01	14	f	4	4	bio-scram	right	1	193	4869	6.43333	162.3	5.51657	0.416898	23.8865	0.416898	23.8865	0.0175595	0.0175595	1.00609	1.00609	2.10715	2.10715	120.731	120.731	-0.0175595
2020-08-01	14	f	4	4	bio-scram	right	1	218	4894	7.26667	163.133	6.35851	0.416898	23.8865	0.416898	23.8865	0.00830941	0.00830941	0.476094	0.476094	0.997129	0.997129	57.1313	57.1313	-0.00830941
2020-08-01	14	f	4	4	bio-scram	right	1	233	4909	7.76667	163.633	6.83329	0.416898	23.8865	0.416898	23.8865	0.0197729	0.0197729	1.1329	1.1329	2.37275	2.37275	135.949	135.949	-0.0197729
2020-08-01	14	f	4	4	bio-scram	right	0	720	5396	24	179.867	23.0749	nan	nan	0	0	0.0022966	0.0022966	0.131586	0.131586	0.275592	0.275592	15.7903	15.7903	-0.0022966
2020-08-01	14	f	4	4	bio-scram	right	0	750	5426	25	180.867	24.0832	nan	nan	0	0	0.00790806	0.00790806	0.453098	0.453098	0.948967	0.948967	54.3718	54.3718	-0.00790806
2020-08-01	14	f	4	4	bio-scram	right	0	769	5445	25.6333	181.5	24.725	nan	nan	0	0	-0.0126462	0.0126462	-0.724573	0.724573	-1.51754	1.51754	-86.9488	86.9488	0.0126462
2020-08-01	14	f	4	4	bio-scram	right	0	810	5486	27	182.867	26.0832	nan	nan	0	0	0.0072087	0.0072087	0.413028	0.413028	0.865044	0.865044	49.5634	49.5634	-0.0072087
2020-08-01	14	f	4	4	bio-scram	right	0	871	5547	29.0333	184.9	28.1249	nan	nan	0	0	0.00976433	0.00976433	0.559455	0.559455	1.17172	1.17172	67.1346	67.1346	-0.00976433
2020-08-01	14	f	4	4	bio-scram	right	0	889	5565	29.6333	185.5	28.7166	nan	nan	0	0	-0.0339571	0.0339571	-1.9456	1.9456	-4.07486	4.07486	-233.472	233.472	0.0339571
2020-08-01	14	f	4	4	bio-scram	right	0	916	5592	30.5333	186.4	29.6166	nan	nan	0	0	-0.0191292	0.0191292	-1.09602	1.09602	-2.2955	2.2955	-131.523	131.523	0.0191292
2020-08-01	14	f	4	4	bio-scram	right	0	973	5649	32.4333	188.3	31.5082	nan	nan	0	0	-0.0156812	0.0156812	-0.898467	0.898467	-1.88175	1.88175	-107.816	107.816	0.0156812
2020-08-01	14	f	4	4	bio-scram	right	0	1036	5712	34.5333	190.4	33.6082	nan	nan	0	0	-0.00897909	0.00897909	-0.514464	0.514464	-1.07749	1.07749	-61.7357	61.7357	0.00897909
2020-08-01	14	f	4	4	bio-scram	right	0	1083	5759	36.1	191.967	35.175	nan	nan	0	0	0.0224959	0.0224959	1.28892	1.28892	2.69951	2.69951	154.67	154.67	-0.0224959
2020-08-01	14	f	4	5	bio-scram	right	1	33	5878	1.1	195.933	0.183299	1.04239	59.7244	1.04239	59.7244	0.00669515	0.00669515	0.383604	0.383604	0.803418	0.803418	46.0325	46.0325	-0.00669515
2020-08-01	14	f	4	5	bio-scram	right	1	108	5953	3.6	198.433	2.6667	0.89974	51.5513	0.89974	51.5513	0.0195933	0.0195933	1.12261	1.12261	2.35119	2.35119	134.714	134.714	-0.0195933
2020-08-01	14	f	4	5	bio-scram	right	1	150	5995	5	199.833	4.17494	0.729808	41.8149	0.729808	41.8149	-0.0354319	0.0354319	-2.0301	2.0301	-4.25183	4.25183	-243.612	243.612	0.0354319
2020-08-01	14	f	4	5	bio-scram	right	1	180	6025	6	200.833	5.19188	0.478754	27.4306	0.478754	27.4306	-0.00701264	0.00701264	-0.401795	0.401795	-0.841517	0.841517	-48.2154	48.2154	0.00701264
2020-08-01	14	f	4	5	bio-scram	right	1	199	6044	6.63333	201.467	5.82503	0.416898	23.8865	0.416898	23.8865	-0.0100398	0.0100398	-0.575237	0.575237	-1.20477	1.20477	-69.0285	69.0285	0.0100398
2020-08-01	14	f	4	5	bio-scram	right	1	231	6076	7.7	202.533	6.89161	0.416898	23.8865	0.416898	23.8865	-0.0138414	0.0138414	-0.793051	0.793051	-1.66096	1.66096	-95.1661	95.1661	0.0138414
2020-08-01	14	f	4	5	bio-scram	right	0	379	6224	12.6333	207.467	11.8166	nan	nan	0	0	0.0310755	0.0310755	1.7805	1.7805	3.72906	3.72906	213.659	213.659	-0.0310755
2020-08-01	14	f	4	5	bio-scram	right	0	418	6263	13.9333	208.767	13.1251	nan	nan	0	0	0.0184984	0.0184984	1.05988	1.05988	2.21981	2.21981	127.186	127.186	-0.0184984
2020-08-01	14	f	4	5	bio-scram	right	0	444	6289	14.8	209.633	13.9917	nan	nan	0	0	-0.0124932	0.0124932	-0.715808	0.715808	-1.49919	1.49919	-85.897	85.897	0.0124932
2020-08-01	14	f	4	5	bio-scram	right	0	466	6311	15.5333	210.367	14.725	nan	nan	0	0	0.0101508	0.0101508	0.5816	0.5816	1.2181	1.2181	69.792	69.792	-0.0101508
2020-08-01	14	f	4	5	bio-scram	right	0	507	6352	16.9	211.733	16.075	nan	nan	0	0	-0.0239591	0.0239591	-1.37276	1.37276	-2.87509	2.87509	-164.731	164.731	0.0239591
2020-08-01	14	f	4	5	bio-scram	right	0	558	6403	18.6	213.433	17.7749	nan	nan	0	0	-0.00215585	0.00215585	-0.123521	0.123521	-0.258702	0.258702	-14.8225	14.8225	0.00215585
2020-08-01	14	f	4	5	bio-scram	right	0	586	6431	19.5333	214.367	18.7083	nan	nan	0	0	-0.0203438	0.0203438	-1.16562	1.16562	-2.44126	2.44126	-139.874	139.874	0.0203438
2020-08-01	14	f	4	5	bio-scram	right	0	638	6483	21.2667	216.1	20.4334	nan	nan	0	0	0.00866598	0.00866598	0.496524	0.496524	1.03992	1.03992	59.5829	59.5829	-0.00866598
2020-08-01	14	f	4	5	bio-scram	right	0	803	6648	26.7667	221.6	25.9333	nan	nan	0	0	-0.0346133	0.0346133	-1.98319	1.98319	-4.15359	4.15359	-237.983	237.983	0.0346133
2020-08-01	14	f	4	5	bio-scram	right	0	818	6663	27.2667	222.1	26.4334	nan	nan	0	0	-0.0156924	0.0156924	-0.899109	0.899109	-1.88309	1.88309	-107.893	107.893	0.0156924
2020-08-01	14	f	4	5	bio-scram	right	0	861	6706	28.7	223.533	27.8917	nan	nan	0	0	0.018398	0.018398	1.05413	1.05413	2.20776	2.20776	126.495	126.495	-0.018398
2020-08-01	14	f	4	5	bio-scram	right	0	882	6727	29.4	224.233	28.5668	nan	nan	0	0	0.0257624	0.0257624	1.47608	1.47608	3.09149	3.09149	177.129	177.129	-0.0257624
2020-08-01	14	f	4	5	bio-scram	right	0	958	6803	31.9333	226.767	31.125	nan	nan	0	0	0.00846889	0.00846889	0.485232	0.485232	1.01627	1.01627	58.2278	58.2278	-0.00846889
2020-08-01	14	f	4	5	bio-scram	right	0	982	6827	32.7333	227.567	31.9083	nan	nan	0	0	-0.00202955	0.00202955	-0.116285	0.116285	-0.243546	0.243546	-13.9542	13.9542	0.00202955
2020-08-01	14	f	4	5	bio-scram	right	0	1002	6847	33.4	228.233	32.5833	nan	nan	0	0	0.00787144	0.00787144	0.451	0.451	0.944573	0.944573	54.1201	54.1201	-0.00787144
2020-08-01	14	f	4	5	bio-scram	right	0	1056	6901	35.2	230.033	34.3666	nan	nan	0	0	0.00880082	0.00880082	0.50425	0.50425	1.0561	1.0561	60.51	60.51	-0.00880082
2020-08-01	14	f	4	5	bio-scram	right	0	1077	6922	35.9	230.733	35.0666	nan	nan	0	0	0.00438118	0.00438118	0.251023	0.251023	0.525741	0.525741	30.1227	30.1227	-0.00438118
2020-08-01	14	f	4	5	bio-scram	right	0	1113	6958	37.1	231.933	36.2833	nan	nan	0	0	-0.00922742	0.00922742	-0.528692	0.528692	-1.10729	1.10729	-63.443	63.443	0.00922742
2020-08-01	14	f	4	6	bio-scram	left	0	8	7022	0.266667	234.067	-0.88338	nan	nan	0	0	0.0176076	0.0176076	1.00884	1.00884	2.11292	2.11292	121.061	121.061	0.0176076
2020-08-01	14	f	4	6	bio-scram	left	1	112	7126	3.73333	237.533	2.79996	0.89974	51.5513	0.89974	51.5513	0.00484611	0.00484611	0.277661	0.277661	0.581533	0.581533	33.3194	33.3194	0.00484611
2020-08-01	14	f	4	6	bio-scram	left	1	233	7247	7.76667	241.567	6.83334	0.416898	23.8865	0.416898	23.8865	0.00585467	0.00585467	0.335448	0.335448	0.70256	0.70256	40.2537	40.2537	0.00585467
2020-08-01	14	f	4	8	bio-scram	right	0	540	9892	18	329.733	17.4749	nan	nan	0	0	0.00815219	0.00815219	0.467086	0.467086	0.978262	0.978262	56.0503	56.0503	-0.00815219
2020-08-01	14	f	4	8	bio-scram	right	0	554	9906	18.4667	330.2	17.9499	nan	nan	0	0	0.00496678	0.00496678	0.284576	0.284576	0.596014	0.596014	34.1491	34.1491	-0.00496678
2020-08-01	14	f	4	8	bio-scram	right	0	577	9929	19.2333	330.967	18.7083	nan	nan	0	0	-0.00296047	0.00296047	-0.169622	0.169622	-0.355256	0.355256	-20.3547	20.3547	0.00296047
2020-08-01	14	f	4	8	bio-scram	right	0	608	9960	20.2667	332	19.7333	nan	nan	0	0	-0.0116687	0.0116687	-0.668569	0.668569	-1.40025	1.40025	-80.2283	80.2283	0.0116687
2020-08-01	14	f	4	8	bio-scram	right	0	636	9988	21.2	332.933	20.6666	nan	nan	0	0	-0.0114991	0.0114991	-0.658847	0.658847	-1.37989	1.37989	-79.0617	79.0617	0.0114991
2020-08-01	14	f	4	8	bio-scram	right	0	650	10002	21.6667	333.4	21.15	nan	nan	0	0	-0.0242533	0.0242533	-1.38961	1.38961	-2.91039	2.91039	-166.753	166.753	0.0242533
2020-08-01	14	f	4	8	bio-scram	right	0	813	10165	27.1	338.833	26.5666	nan	nan	0	0	-0.0123403	0.0123403	-0.707047	0.707047	-1.48084	1.48084	-84.8456	84.8456	0.0123403
2020-08-01	14	f	4	8	bio-scram	right	0	844	10196	28.1333	339.867	27.5999	nan	nan	0	0	-0.0106512	0.0106512	-0.610268	0.610268	-1.27814	1.27814	-73.2322	73.2322	0.0106512
2020-08-01	14	f	4	8	bio-scram	right	0	871	10223	29.0333	340.767	28.5249	nan	nan	0	0	-0.00700751	0.00700751	-0.401501	0.401501	-0.840902	0.840902	-48.1801	48.1801	0.00700751
2020-08-01	14	f	4	8	bio-scram	right	0	1029	10381	34.3	346.033	33.7666	nan	nan	0	0	0.0192009	0.0192009	1.10013	1.10013	2.3041	2.3041	132.015	132.015	-0.0192009
2020-08-01	14	f	4	8	bio-scram	right	0	1076	10428	35.8667	347.6	35.3584	nan	nan	0	0	0.00337099	0.00337099	0.193144	0.193144	0.404519	0.404519	23.1772	23.1772	-0.00337099
2020-08-01	14	f	4	8	bio-scram	right	0	1097	10449	36.5667	348.3	36.0416	nan	nan	0	0	0.0112911	0.0112911	0.646931	0.646931	1.35493	1.35493	77.6317	77.6317	-0.0112911
2020-08-01	14	f	4	8	bio-scram	right	0	1157	10509	38.5667	350.3	38.0333	nan	nan	0	0	0.0125864	0.0125864	0.72115	0.72115	1.51037	1.51037	86.538	86.538	-0.0125864
2020-08-01	14	f	4	9	bio-scram	left	0	20	10541	0.666667	351.367	-0.333323	nan	nan	0	0	0.0400441	0.0400441	2.29436	2.29436	4.80529	4.80529	275.323	275.323	0.0400441
2020-08-01	14	f	4	9	bio-scram	left	1	49	10570	1.63333	352.333	1.06662	0.987247	56.5651	0.987247	56.5651	0.0380468	0.0380468	2.17992	2.17992	4.56562	4.56562	261.591	261.591	0.0380468
2020-08-01	14	f	4	9	bio-scram	left	1	84	10605	2.8	353.5	2.24996	0.89974	51.5513	0.89974	51.5513	-0.0511149	0.0511149	-2.92867	2.92867	-6.13379	6.13379	-351.44	351.44	-0.0511149
2020-08-01	14	f	4	9	bio-scram	left	0	449	10970	14.9667	365.667	14.4249	nan	nan	0	0	0.0210479	0.0210479	1.20596	1.20596	2.52575	2.52575	144.715	144.715	0.0210479
2020-08-01	14	f	4	9	bio-scram	left	0	472	10993	15.7333	366.433	15.175	nan	nan	0	0	0.00517504	0.00517504	0.296508	0.296508	0.621005	0.621005	35.581	35.581	0.00517504
2020-08-01	14	f	4	9	bio-scram	left	0	495	11016	16.5	367.2	15.9416	nan	nan	0	0	-0.0161959	0.0161959	-0.927955	0.927955	-1.9435	1.9435	-111.355	111.355	-0.0161959
2020-08-01	14	f	4	9	bio-scram	left	0	518	11039	17.2667	367.967	16.7249	nan	nan	0	0	0.0272918	0.0272918	1.56371	1.56371	3.27502	3.27502	187.645	187.645	0.0272918
2020-08-01	14	f	4	9	bio-scram	left	0	536	11057	17.8667	368.567	17.2999	nan	nan	0	0	0.0384002	0.0384002	2.20017	2.20017	4.60803	4.60803	264.02	264.02	0.0384002
2020-08-01	14	f	4	9	bio-scram	left	0	562	11083	18.7333	369.433	18.1666	nan	nan	0	0	0.0283369	0.0283369	1.62359	1.62359	3.40043	3.40043	194.83	194.83	0.0283369
2020-08-01	14	f	4	9	bio-scram	left	0	596	11117	19.8667	370.567	19.425	nan	nan	0	0	0.0255062	0.0255062	1.4614	1.4614	3.06074	3.06074	175.367	175.367	0.0255062
2020-08-01	14	f	4	9	bio-scram	left	0	683	11204	22.7667	373.467	22.3084	nan	nan	0	0	0.00951839	0.00951839	0.545364	0.545364	1.14221	1.14221	65.4437	65.4437	0.00951839
2020-08-01	14	f	4	9	bio-scram	left	0	709	11230	23.6333	374.333	23.175	nan	nan	0	0	-0.00971251	0.00971251	-0.556486	0.556486	-1.1655	1.1655	-66.7783	66.7783	-0.00971251
2020-08-01	14	f	4	9	bio-scram	left	0	785	11306	26.1667	376.867	25.7	nan	nan	0	0	-0.022458	0.022458	-1.28675	1.28675	-2.69495	2.69495	-154.41	154.41	-0.022458
2020-08-01	14	f	4	9	bio-scram	left	0	801	11322	26.7	377.4	26.2416	nan	nan	0	0	-0.0131156	0.0131156	-0.75147	0.75147	-1.57387	1.57387	-90.1764	90.1764	-0.0131156
2020-08-01	14	f	4	9	bio-scram	left	0	814	11335	27.1333	377.833	26.6833	nan	nan	0	0	-0.0142309	0.0142309	-0.815368	0.815368	-1.7077	1.7077	-97.8442	97.8442	-0.0142309
2020-08-01	14	f	4	9	bio-scram	left	0	845	11366	28.1667	378.867	27.7166	nan	nan	0	0	-0.0084908	0.0084908	-0.486487	0.486487	-1.0189	1.0189	-58.3785	58.3785	-0.0084908
2020-08-01	14	f	4	9	bio-scram	left	0	880	11401	29.3333	380.033	28.8749	nan	nan	0	0	-0.00607285	0.00607285	-0.347949	0.347949	-0.728742	0.728742	-41.7539	41.7539	-0.00607285
2020-08-01	14	f	4	9	bio-scram	left	0	904	11425	30.1333	380.833	29.6918	nan	nan	0	0	-0.00684999	0.00684999	-0.392476	0.392476	-0.821999	0.821999	-47.0971	47.0971	-0.00684999
2020-08-01	14	f	4	9	bio-scram	left	0	929	11450	30.9667	381.667	30.5084	nan	nan	0	0	0.0294535	0.0294535	1.68756	1.68756	3.53442	3.53442	202.507	202.507	0.0294535
2020-07-28	15	j	1	0	silh-ellipse	left	1	61	61	2.03333	2.03333	1.11656	0.935689	53.611	0.935689	53.611	0.0106476	0.0106476	0.610061	0.610061	1.27771	1.27771	73.2073	73.2073	0.0106476
2020-07-28	15	j	1	0	silh-ellipse	left	1	77	77	2.56667	2.56667	1.65	0.89974	51.5513	0.89974	51.5513	0.00677902	0.00677902	0.388409	0.388409	0.813482	0.813482	46.6091	46.6091	0.00677902
2020-07-28	15	j	1	0	silh-ellipse	left	1	93	93	3.1	3.1	2.17502	0.89974	51.5513	0.89974	51.5513	0.00630032	0.00630032	0.360982	0.360982	0.756038	0.756038	43.3178	43.3178	0.00630032
2020-07-28	15	j	1	0	silh-ellipse	left	1	133	133	4.43333	4.43333	3.50005	0.839374	48.0926	0.839374	48.0926	0.0333982	0.0333982	1.91358	1.91358	4.00779	4.00779	229.629	229.629	0.0333982
2020-07-28	15	j	1	0	silh-ellipse	left	1	171	171	5.7	5.7	4.76669	0.565167	32.3817	0.565167	32.3817	-0.00423306	0.00423306	-0.242536	0.242536	-0.507967	0.507967	-29.1044	29.1044	-0.00423306
2020-07-28	15	j	1	1	silh-ellipse	right	1	60	1229	2	40.9667	1.08346	0.939411	53.8243	0.939411	53.8243	-0.00917098	0.00917098	-0.525458	0.525458	-1.10052	1.10052	-63.055	63.055	0.00917098
2020-07-28	15	j	1	1	silh-ellipse	right	1	78	1247	2.6	41.5667	1.68343	0.89974	51.5513	0.89974	51.5513	-0.0295467	0.0295467	-1.6929	1.6929	-3.5456	3.5456	-203.148	203.148	0.0295467
2020-07-28	15	j	1	1	silh-ellipse	right	1	138	1307	4.6	43.5667	3.68345	0.812521	46.554	0.812521	46.554	-0.0262721	0.0262721	-1.50528	1.50528	-3.15265	3.15265	-180.634	180.634	0.0262721
2020-07-28	15	j	1	1	silh-ellipse	right	0	395	1564	13.1667	52.1333	12.2418	nan	nan	0	0	0.00993283	0.00993283	0.569109	0.569109	1.19194	1.19194	68.2931	68.2931	-0.00993283
2020-07-28	15	j	1	1	silh-ellipse	right	0	420	1589	14	52.9667	13.0918	nan	nan	0	0	0.0379334	0.0379334	2.17342	2.17342	4.55201	4.55201	260.811	260.811	-0.0379334
2020-07-28	15	j	1	1	silh-ellipse	right	0	465	1634	15.5	54.4667	14.5834	nan	nan	0	0	0.041955	0.041955	2.40384	2.40384	5.0346	5.0346	288.461	288.461	-0.041955
2020-07-28	15	j	1	1	silh-ellipse	right	0	541	1710	18.0333	57	17.1167	nan	nan	0	0	0.00244296	0.00244296	0.139971	0.139971	0.293155	0.293155	16.7966	16.7966	-0.00244296
2020-07-28	15	j	1	1	silh-ellipse	right	0	626	1795	20.8667	59.8333	20.05	nan	nan	0	0	0.00853176	0.00853176	0.488834	0.488834	1.02381	1.02381	58.66	58.66	-0.00853176
2020-07-28	15	j	1	1	silh-ellipse	right	0	656	1825	21.8667	60.8333	21.05	nan	nan	0	0	-0.0248725	0.0248725	-1.42509	1.42509	-2.9847	2.9847	-171.011	171.011	0.0248725
2020-07-28	15	j	1	1	silh-ellipse	right	0	767	1936	25.5667	64.5333	24.7333	nan	nan	0	0	0.0017502	0.0017502	0.100279	0.100279	0.210024	0.210024	12.0335	12.0335	-0.0017502
2020-07-28	15	j	1	1	silh-ellipse	right	0	868	2037	28.9333	67.9	28.1167	nan	nan	0	0	-0.0408842	0.0408842	-2.34249	2.34249	-4.90611	4.90611	-281.099	281.099	0.0408842
2020-07-28	15	j	1	1	silh-ellipse	right	0	946	2115	31.5333	70.5	30.7	nan	nan	0	0	-0.00655103	0.00655103	-0.375346	0.375346	-0.786124	0.786124	-45.0416	45.0416	0.00655103
2020-07-28	15	j	1	1	silh-ellipse	right	0	1041	2210	34.7	73.6667	33.8667	nan	nan	0	0	0.00850467	0.00850467	0.487282	0.487282	1.02056	1.02056	58.4738	58.4738	-0.00850467
2020-07-28	15	j	1	1	silh-ellipse	right	0	1077	2246	35.9	74.8667	35.0751	nan	nan	0	0	0.00295602	0.00295602	0.169368	0.169368	0.354723	0.354723	20.3241	20.3241	-0.00295602
2020-07-28	15	j	1	1	silh-ellipse	right	0	1111	2280	37.0333	76	36.2167	nan	nan	0	0	0.0107395	0.0107395	0.615331	0.615331	1.28875	1.28875	73.8397	73.8397	-0.0107395
2020-07-28	15	j	1	1	silh-ellipse	right	0	1145	2314	38.1667	77.1333	37.3417	nan	nan	0	0	-0.0271544	0.0271544	-1.55583	1.55583	-3.25853	3.25853	-186.7	186.7	0.0271544
2020-07-28	15	j	1	2	silh-ellipse	left	1	32	2370	1.06667	79	0.15861	1.04508	59.8785	1.04508	59.8785	0.0312635	0.0312635	1.79127	1.79127	3.75162	3.75162	214.952	214.952	0.0312635
2020-07-28	15	j	1	2	silh-ellipse	left	1	95	2433	3.16667	81.1	2.23332	0.89974	51.5513	0.89974	51.5513	0.0214394	0.0214394	1.22839	1.22839	2.57273	2.57273	147.407	147.407	0.0214394
2020-07-28	15	j	1	2	silh-ellipse	left	1	124	2462	4.13333	82.0667	3.20831	0.877927	50.3015	0.877927	50.3015	0.00525053	0.00525053	0.300833	0.300833	0.630063	0.630063	36.1	36.1	0.00525053
2020-07-28	15	j	1	2	silh-ellipse	left	1	142	2480	4.73333	82.6667	3.81653	0.789354	45.2266	0.789354	45.2266	0.00891982	0.00891982	0.511068	0.511068	1.07038	1.07038	61.3282	61.3282	0.00891982
2020-07-28	15	j	1	3	silh-ellipse	right	1	64	3571	2.13333	119.033	1.20833	0.92236	52.8473	0.92236	52.8473	0.00645713	0.00645713	0.369966	0.369966	0.774856	0.774856	44.396	44.396	-0.00645713
2020-07-28	15	j	1	3	silh-ellipse	right	1	135	3642	4.5	121.4	3.56665	0.831401	47.6358	0.831401	47.6358	-0.00704672	0.00704672	-0.403747	0.403747	-0.845606	0.845606	-48.4497	48.4497	0.00704672
2020-07-28	15	j	1	4	silh-ellipse	left	1	125	4801	4.16667	160.033	3.23333	0.875026	50.1353	0.875026	50.1353	-0.0128968	0.0128968	-0.738931	0.738931	-1.54761	1.54761	-88.6717	88.6717	-0.0128968
2020-07-28	15	j	1	5	silh-ellipse	left	1	118	5963	3.93333	198.767	3.01676	0.89974	51.5513	0.89974	51.5513	-0.0177415	0.0177415	-1.01652	1.01652	-2.12899	2.12899	-121.982	121.982	-0.0177415
2020-07-28	15	j	1	5	silh-ellipse	left	1	137	5982	4.56667	199.4	3.65833	0.818348	46.8879	0.818348	46.8879	-0.00524918	0.00524918	-0.300756	0.300756	-0.629902	0.629902	-36.0907	36.0907	-0.00524918
2020-07-28	15	j	1	5	silh-ellipse	left	0	1139	6984	37.9667	232.8	37.05	nan	nan	0	0	0.0255089	0.0255089	1.46155	1.46155	3.06107	3.06107	175.386	175.386	0.0255089
2020-07-28	15	j	1	6	silh-ellipse	right	1	49	7063	1.63333	235.433	0.70007	0.987247	56.5651	0.987247	56.5651	0.00455953	0.00455953	0.261242	0.261242	0.547143	0.547143	31.349	31.349	-0.00455953
2020-07-28	15	j	1	6	silh-ellipse	right	1	90	7104	3	236.8	2.09171	0.89974	51.5513	0.89974	51.5513	-0.0300226	0.0300226	-1.72017	1.72017	-3.60271	3.60271	-206.42	206.42	0.0300226
2020-07-28	15	j	1	6	silh-ellipse	right	0	412	7426	13.7333	247.533	12.8	nan	nan	0	0	0.0044436	0.0044436	0.254599	0.254599	0.533231	0.533231	30.5519	30.5519	-0.0044436
2020-07-28	15	j	1	6	silh-ellipse	right	0	428	7442	14.2667	248.067	13.3499	nan	nan	0	0	0.00375081	0.00375081	0.214906	0.214906	0.450097	0.450097	25.7887	25.7887	-0.00375081
2020-07-28	15	j	1	6	silh-ellipse	right	0	448	7462	14.9333	248.733	14	nan	nan	0	0	-0.0018589	0.0018589	-0.106507	0.106507	-0.223068	0.223068	-12.7809	12.7809	0.0018589
2020-07-28	15	j	1	6	silh-ellipse	right	0	469	7483	15.6333	249.433	14.7166	nan	nan	0	0	-0.00853941	0.00853941	-0.489272	0.489272	-1.02473	1.02473	-58.7126	58.7126	0.00853941
2020-07-28	15	j	1	6	silh-ellipse	right	0	600	7614	20	253.8	19.092	nan	nan	0	0	0.00214731	0.00214731	0.123032	0.123032	0.257677	0.257677	14.7638	14.7638	-0.00214731
2020-07-28	15	j	1	6	silh-ellipse	right	0	676	7690	22.5333	256.333	21.6	nan	nan	0	0	0.00133215	0.00133215	0.0763266	0.0763266	0.159858	0.159858	9.15919	9.15919	-0.00133215
2020-07-28	15	j	1	6	silh-ellipse	right	0	715	7729	23.8333	257.633	22.9166	nan	nan	0	0	0.0105983	0.0105983	0.607237	0.607237	1.27179	1.27179	72.8684	72.8684	-0.0105983
2020-07-28	15	j	1	6	silh-ellipse	right	0	753	7767	25.1	258.9	24.1667	nan	nan	0	0	-0.0276053	0.0276053	-1.58167	1.58167	-3.31264	3.31264	-189.8	189.8	0.0276053
2020-07-28	15	j	1	6	silh-ellipse	right	0	830	7844	27.6667	261.467	26.7583	nan	nan	0	0	-0.00919825	0.00919825	-0.527021	0.527021	-1.10379	1.10379	-63.2425	63.2425	0.00919825
2020-07-28	15	j	1	6	silh-ellipse	right	0	872	7886	29.0667	262.867	28.1333	nan	nan	0	0	0.0107655	0.0107655	0.616815	0.616815	1.29185	1.29185	74.0178	74.0178	-0.0107655
2020-07-28	15	j	1	6	silh-ellipse	right	0	989	8003	32.9667	266.767	32.0333	nan	nan	0	0	0.00252303	0.00252303	0.144559	0.144559	0.302763	0.302763	17.347	17.347	-0.00252303
2020-07-28	15	j	1	6	silh-ellipse	right	0	1108	8122	36.9333	270.733	36	nan	nan	0	0	0.00239326	0.00239326	0.137124	0.137124	0.287191	0.287191	16.4548	16.4548	-0.00239326
2020-07-28	15	j	1	7	silh-ellipse	right	1	73	8256	2.43333	275.2	1.51659	0.89974	51.5513	0.89974	51.5513	0.00340881	0.00340881	0.195311	0.195311	0.409058	0.409058	23.4373	23.4373	-0.00340881
2020-07-28	15	j	1	7	silh-ellipse	right	1	128	8311	4.26667	277.033	3.35848	0.860213	49.2866	0.860213	49.2866	-0.0113496	0.0113496	-0.650287	0.650287	-1.36196	1.36196	-78.0344	78.0344	0.0113496
2020-07-28	15	j	1	7	silh-ellipse	right	1	147	8330	4.9	277.667	3.96661	0.752931	43.1398	0.752931	43.1398	-0.0477465	0.0477465	-2.73568	2.73568	-5.72959	5.72959	-328.281	328.281	0.0477465
2020-07-28	15	j	1	7	silh-ellipse	right	1	218	8401	7.26667	280.033	6.35825	0.416898	23.8865	0.416898	23.8865	0.00991738	0.00991738	0.568224	0.568224	1.19009	1.19009	68.1869	68.1869	-0.00991738
2020-07-28	15	j	1	7	silh-ellipse	right	0	431	8614	14.3667	287.133	13.45	nan	nan	0	0	-0.0291252	0.0291252	-1.66875	1.66875	-3.49502	3.49502	-200.25	200.25	0.0291252
2020-07-28	15	j	1	7	silh-ellipse	right	0	509	8692	16.9667	289.733	16.0584	nan	nan	0	0	0.0125968	0.0125968	0.721743	0.721743	1.51162	1.51162	86.6092	86.6092	-0.0125968
2020-07-28	15	j	1	7	silh-ellipse	right	0	561	8744	18.7	291.467	17.7833	nan	nan	0	0	0.00533376	0.00533376	0.305602	0.305602	0.640051	0.640051	36.6722	36.6722	-0.00533376
2020-07-28	15	j	1	7	silh-ellipse	right	0	611	8794	20.3667	293.133	19.4417	nan	nan	0	0	-0.00168804	0.00168804	-0.0967178	0.0967178	-0.202565	0.202565	-11.6061	11.6061	0.00168804
2020-07-28	15	j	1	7	silh-ellipse	right	0	643	8826	21.4333	294.2	20.5083	nan	nan	0	0	0.00689399	0.00689399	0.394997	0.394997	0.827279	0.827279	47.3996	47.3996	-0.00689399
2020-07-28	15	j	1	7	silh-ellipse	right	0	672	8855	22.4	295.167	21.4666	nan	nan	0	0	0.00494967	0.00494967	0.283595	0.283595	0.59396	0.59396	34.0314	34.0314	-0.00494967
2020-07-28	15	j	1	7	silh-ellipse	right	0	738	8921	24.6	297.367	23.6834	nan	nan	0	0	-0.00319881	0.00319881	-0.183279	0.183279	-0.383858	0.383858	-21.9934	21.9934	0.00319881
2020-07-28	15	j	1	7	silh-ellipse	right	0	810	8993	27	299.767	26.1083	nan	nan	0	0	-0.00445922	0.00445922	-0.255495	0.255495	-0.535107	0.535107	-30.6594	30.6594	0.00445922
2020-07-28	15	j	1	7	silh-ellipse	right	0	858	9041	28.6	301.367	27.7333	nan	nan	0	0	0.00213694	0.00213694	0.122438	0.122438	0.256433	0.256433	14.6925	14.6925	-0.00213694
2020-07-28	15	j	1	7	silh-ellipse	right	0	928	9111	30.9333	303.7	30.0333	nan	nan	0	0	0.00270482	0.00270482	0.154975	0.154975	0.324579	0.324579	18.597	18.597	-0.00270482
2020-07-28	15	j	1	7	silh-ellipse	right	0	980	9163	32.6667	305.433	31.7833	nan	nan	0	0	0.00732949	0.00732949	0.419949	0.419949	0.879539	0.879539	50.3939	50.3939	-0.00732949
2020-07-28	15	j	1	7	silh-ellipse	right	0	999	9182	33.3	306.067	32.4167	nan	nan	0	0	0.00381728	0.00381728	0.218714	0.218714	0.458074	0.458074	26.2457	26.2457	-0.00381728
2020-07-28	15	j	1	7	silh-ellipse	right	0	1036	9219	34.5333	307.3	33.6416	nan	nan	0	0	-0.00104326	0.00104326	-0.0597742	0.0597742	-0.125191	0.125191	-7.17291	7.17291	0.00104326
2020-07-28	15	j	1	7	silh-ellipse	right	0	1087	9270	36.2333	309	35.3333	nan	nan	0	0	-0.0191073	0.0191073	-1.09477	1.09477	-2.29288	2.29288	-131.372	131.372	0.0191073
2020-07-28	15	j	1	8	silh-ellipse	left	1	37	9389	1.23333	312.967	0.325416	1.02997	59.0131	1.02997	59.0131	-0.00229083	0.00229083	-0.131255	0.131255	-0.2749	0.2749	-15.7506	15.7506	-0.00229083
2020-07-28	15	j	1	8	silh-ellipse	left	1	78	9430	2.6	314.333	1.69214	0.89974	51.5513	0.89974	51.5513	-0.0219402	0.0219402	-1.25708	1.25708	-2.63283	2.63283	-150.85	150.85	-0.0219402
2020-07-28	15	j	1	8	silh-ellipse	left	1	108	9460	3.6	315.333	2.67495	0.89974	51.5513	0.89974	51.5513	0.00153021	0.00153021	0.0876743	0.0876743	0.183625	0.183625	10.5209	10.5209	0.00153021
2020-07-28	15	j	1	8	silh-ellipse	left	1	139	9491	4.63333	316.367	3.71661	0.80662	46.2159	0.80662	46.2159	-0.0338072	0.0338072	-1.93701	1.93701	-4.05686	4.05686	-232.441	232.441	-0.0338072
2020-07-28	15	j	1	8	silh-ellipse	left	0	413	9765	13.7667	325.5	12.85	nan	nan	0	0	0.00266849	0.00266849	0.152893	0.152893	0.320219	0.320219	18.3472	18.3472	0.00266849
2020-07-28	15	j	1	8	silh-ellipse	left	0	451	9803	15.0333	326.767	14.0999	nan	nan	0	0	-0.00812761	0.00812761	-0.465678	0.465678	-0.975314	0.975314	-55.8814	55.8814	-0.00812761
2020-07-28	15	j	1	8	silh-ellipse	left	0	551	9903	18.3667	330.1	17.4583	nan	nan	0	0	-0.00629441	0.00629441	-0.360643	0.360643	-0.755329	0.755329	-43.2772	43.2772	-0.00629441
2020-07-28	15	j	1	8	silh-ellipse	left	0	595	9947	19.8333	331.567	18.9084	nan	nan	0	0	0.00519607	0.00519607	0.297713	0.297713	0.623529	0.623529	35.7256	35.7256	0.00519607
2020-07-28	15	j	1	8	silh-ellipse	left	0	665	10017	22.1667	333.9	21.2584	nan	nan	0	0	-0.00317516	0.00317516	-0.181923	0.181923	-0.381019	0.381019	-21.8308	21.8308	-0.00317516
2020-07-28	15	j	1	8	silh-ellipse	left	0	700	10052	23.3333	335.067	22.3999	nan	nan	0	0	0.00958993	0.00958993	0.549462	0.549462	1.15079	1.15079	65.9355	65.9355	0.00958993
2020-07-28	15	j	1	8	silh-ellipse	left	0	731	10083	24.3667	336.1	23.4333	nan	nan	0	0	0.0182266	0.0182266	1.04431	1.04431	2.18719	2.18719	125.317	125.317	0.0182266
2020-07-28	15	j	1	8	silh-ellipse	left	0	849	10201	28.3	340.033	27.3833	nan	nan	0	0	0.00844356	0.00844356	0.48378	0.48378	1.01323	1.01323	58.0536	58.0536	0.00844356
2020-07-28	15	j	1	8	silh-ellipse	left	0	877	10229	29.2333	340.967	28.3166	nan	nan	0	0	0.0211693	0.0211693	1.21291	1.21291	2.54032	2.54032	145.55	145.55	0.0211693
2020-07-28	15	j	1	8	silh-ellipse	left	0	1023	10375	34.1	345.833	33.4416	nan	nan	0	0	-0.00113802	0.00113802	-0.0652036	0.0652036	-0.136562	0.136562	-7.82444	7.82444	-0.00113802
2020-07-28	15	j	1	8	silh-ellipse	left	0	1082	10434	36.0667	347.8	35.4083	nan	nan	0	0	-0.00121942	0.00121942	-0.0698674	0.0698674	-0.14633	0.14633	-8.38409	8.38409	-0.00121942
2020-07-28	15	j	1	8	silh-ellipse	left	0	1148	10500	38.2667	350	37.6	nan	nan	0	0	0.00625853	0.00625853	0.358587	0.358587	0.751024	0.751024	43.0305	43.0305	0.00625853
2020-07-28	15	j	1	9	silh-ellipse	right	0	3	10524	0.1	350.8	-0.816688	nan	nan	0	0	-0.0153764	0.0153764	-0.881001	0.881001	-1.84516	1.84516	-105.72	105.72	0.0153764
2020-07-28	15	j	1	9	silh-ellipse	right	1	38	10559	1.26667	351.967	0.341635	1.02714	58.8509	1.02714	58.8509	-0.0133322	0.0133322	-0.76388	0.76388	-1.59987	1.59987	-91.6656	91.6656	0.0133322
2020-07-28	15	j	1	9	silh-ellipse	right	1	94	10615	3.13333	353.833	2.21657	0.89974	51.5513	0.89974	51.5513	-0.04792	0.04792	-2.74561	2.74561	-5.7504	5.7504	-329.474	329.474	0.04792
2020-07-28	15	j	1	9	silh-ellipse	right	0	359	10880	11.9667	362.667	11.1916	nan	nan	0	0	0.00528266	0.00528266	0.302674	0.302674	0.633919	0.633919	36.3209	36.3209	-0.00528266
2020-07-28	15	j	1	9	silh-ellipse	right	0	453	10974	15.1	365.8	14.3082	nan	nan	0	0	0.011969	0.011969	0.685773	0.685773	1.43628	1.43628	82.2928	82.2928	-0.011969
2020-07-28	15	j	1	9	silh-ellipse	right	0	510	11031	17	367.7	16.2249	nan	nan	0	0	0.0104255	0.0104255	0.597337	0.597337	1.25106	1.25106	71.6805	71.6805	-0.0104255
2020-07-28	15	j	1	9	silh-ellipse	right	0	548	11069	18.2667	368.967	17.4749	nan	nan	0	0	-0.0154478	0.0154478	-0.885095	0.885095	-1.85374	1.85374	-106.211	106.211	0.0154478
2020-07-28	15	j	1	9	silh-ellipse	right	0	597	11118	19.9	370.6	19.3584	nan	nan	0	0	0.00226965	0.00226965	0.130041	0.130041	0.272358	0.272358	15.605	15.605	-0.00226965
2020-07-28	15	j	1	9	silh-ellipse	right	0	638	11159	21.2667	371.967	20.7	nan	nan	0	0	-0.00437448	0.00437448	-0.250639	0.250639	-0.524937	0.524937	-30.0767	30.0767	0.00437448
2020-07-28	15	j	1	9	silh-ellipse	right	0	732	11253	24.4	375.1	23.8499	nan	nan	0	0	-0.0213143	0.0213143	-1.22122	1.22122	-2.55772	2.55772	-146.547	146.547	0.0213143
2020-07-28	15	j	1	9	silh-ellipse	right	0	894	11415	29.8	380.5	29.5665	nan	nan	0	0	-0.00145521	0.00145521	-0.0833776	0.0833776	-0.174626	0.174626	-10.0053	10.0053	0.00145521
2020-07-28	15	j	1	9	silh-ellipse	right	0	1029	11550	34.3	385	34.0666	nan	nan	0	0	-0.00546654	0.00546654	-0.31321	0.31321	-0.655985	0.655985	-37.5852	37.5852	0.00546654
2020-07-28	15	j	1	9	silh-ellipse	right	0	1145	11666	38.1667	388.867	37.9332	nan	nan	0	0	0.0138254	0.0138254	0.792137	0.792137	1.65905	1.65905	95.0564	95.0564	-0.0138254
2020-07-28	15	j	2	0	bio-rand	right	1	57	57	1.9	1.9	0.975084	0.953335	54.6221	0.953335	54.6221	-0.0255542	0.0255542	-1.46415	1.46415	-3.06651	3.06651	-175.698	175.698	0.0255542
2020-07-28	15	j	2	0	bio-rand	right	1	78	78	2.6	2.6	1.69186	0.89974	51.5513	0.89974	51.5513	-0.0214855	0.0214855	-1.23103	1.23103	-2.57826	2.57826	-147.723	147.723	0.0214855
2020-07-28	15	j	2	0	bio-rand	right	1	133	133	4.43333	4.43333	3.50833	0.839374	48.0926	0.839374	48.0926	-0.0308378	0.0308378	-1.76688	1.76688	-3.70054	3.70054	-212.025	212.025	0.0308378
2020-07-28	15	j	2	0	bio-rand	right	0	697	697	23.2333	23.2333	22.3084	nan	nan	0	0	0.0234529	0.0234529	1.34375	1.34375	2.81434	2.81434	161.25	161.25	-0.0234529
2020-07-28	15	j	2	0	bio-rand	right	0	726	726	24.2	24.2	23.2751	nan	nan	0	0	0.0169345	0.0169345	0.970278	0.970278	2.03215	2.03215	116.433	116.433	-0.0169345
2020-07-28	15	j	2	0	bio-rand	right	0	771	771	25.7	25.7	24.7916	nan	nan	0	0	0.0131021	0.0131021	0.750694	0.750694	1.57225	1.57225	90.0833	90.0833	-0.0131021
2020-07-28	15	j	2	0	bio-rand	right	0	813	813	27.1	27.1	26.1667	nan	nan	0	0	0.00624633	0.00624633	0.357888	0.357888	0.749559	0.749559	42.9466	42.9466	-0.00624633
2020-07-28	15	j	2	0	bio-rand	right	0	836	836	27.8667	27.8667	26.95	nan	nan	0	0	0.00233044	0.00233044	0.133524	0.133524	0.279653	0.279653	16.0229	16.0229	-0.00233044
2020-07-28	15	j	2	0	bio-rand	right	0	910	910	30.3333	30.3333	29.4	nan	nan	0	0	0.00804274	0.00804274	0.460815	0.460815	0.965129	0.965129	55.2978	55.2978	-0.00804274
2020-07-28	15	j	2	0	bio-rand	right	0	932	932	31.0667	31.0667	30.1417	nan	nan	0	0	-0.00685179	0.00685179	-0.392579	0.392579	-0.822215	0.822215	-47.1094	47.1094	0.00685179
2020-07-28	15	j	2	0	bio-rand	right	0	991	991	33.0333	33.0333	32.1167	nan	nan	0	0	-0.0251039	0.0251039	-1.43835	1.43835	-3.01247	3.01247	-172.602	172.602	0.0251039
2020-07-28	15	j	2	0	bio-rand	right	0	1026	1026	34.2	34.2	33.2666	nan	nan	0	0	-0.0261709	0.0261709	-1.49948	1.49948	-3.14051	3.14051	-179.938	179.938	0.0261709
2020-07-28	15	j	2	0	bio-rand	right	0	1045	1045	34.8333	34.8333	33.9167	nan	nan	0	0	0.00274516	0.00274516	0.157286	0.157286	0.32942	0.32942	18.8744	18.8744	-0.00274516
2020-07-28	15	j	2	0	bio-rand	right	0	1080	1080	36	36	35.0833	nan	nan	0	0	0.00838741	0.00838741	0.480563	0.480563	1.00649	1.00649	57.6676	57.6676	-0.00838741
2020-07-28	15	j	2	1	bio-rand	left	1	99	1268	3.3	42.2667	2.36667	0.89974	51.5513	0.89974	51.5513	0.0299903	0.0299903	1.71832	1.71832	3.59884	3.59884	206.198	206.198	0.0299903
2020-07-28	15	j	2	1	bio-rand	left	1	215	1384	7.16667	46.1333	6.24166	0.416898	23.8865	0.416898	23.8865	0.00426538	0.00426538	0.244388	0.244388	0.511846	0.511846	29.3266	29.3266	0.00426538
2020-07-28	15	j	2	1	bio-rand	left	0	835	2004	27.8333	66.8	26.9416	nan	nan	0	0	-0.00958979	0.00958979	-0.549455	0.549455	-1.15077	1.15077	-65.9345	65.9345	-0.00958979
2020-07-28	15	j	2	1	bio-rand	left	0	853	2022	28.4333	67.4	27.5333	nan	nan	0	0	-0.00205073	0.00205073	-0.117498	0.117498	-0.246088	0.246088	-14.0998	14.0998	-0.00205073
2020-07-28	15	j	2	1	bio-rand	left	0	967	2136	32.2333	71.2	31.3584	nan	nan	0	0	-0.0184665	0.0184665	-1.05805	1.05805	-2.21598	2.21598	-126.966	126.966	-0.0184665
2020-07-28	15	j	2	1	bio-rand	left	0	1024	2193	34.1333	73.1	33.2333	nan	nan	0	0	-0.00495404	0.00495404	-0.283845	0.283845	-0.594484	0.594484	-34.0614	34.0614	-0.00495404
2020-07-28	15	j	2	1	bio-rand	left	0	1052	2221	35.0667	74.0333	34.1917	nan	nan	0	0	-0.0187353	0.0187353	-1.07345	1.07345	-2.24823	2.24823	-128.814	128.814	-0.0187353
2020-07-28	15	j	2	1	bio-rand	left	0	1107	2276	36.9	75.8667	36.0001	nan	nan	0	0	-0.00388757	0.00388757	-0.222741	0.222741	-0.466509	0.466509	-26.729	26.729	-0.00388757
2020-07-28	15	j	2	1	bio-rand	left	0	1132	2301	37.7333	76.7	36.8499	nan	nan	0	0	-0.0124774	0.0124774	-0.714902	0.714902	-1.49729	1.49729	-85.7883	85.7883	-0.0124774
2020-07-28	15	j	2	2	bio-rand	right	1	45	2383	1.5	79.4333	0.583361	1.00351	57.4967	1.00351	57.4967	0.00214142	0.00214142	0.122694	0.122694	0.25697	0.25697	14.7233	14.7233	-0.00214142
2020-07-28	15	j	2	2	bio-rand	right	1	74	2412	2.46667	80.4	1.55004	0.89974	51.5513	0.89974	51.5513	0.0312132	0.0312132	1.78838	1.78838	3.74558	3.74558	214.606	214.606	-0.0312132
2020-07-28	15	j	2	2	bio-rand	right	1	200	2538	6.66667	84.6	5.77541	0.416898	23.8865	0.416898	23.8865	-0.0255066	0.0255066	-1.46142	1.46142	-3.06079	3.06079	-175.37	175.37	0.0255066
2020-07-28	15	j	2	2	bio-rand	right	1	234	2572	7.8	85.7333	6.92525	0.416898	23.8865	0.416898	23.8865	-0.0169411	0.0169411	-0.970655	0.970655	-2.03294	2.03294	-116.479	116.479	0.0169411
2020-07-28	15	j	2	2	bio-rand	right	0	335	2673	11.1667	89.1	10.2917	nan	nan	0	0	-0.013547	0.013547	-0.776188	0.776188	-1.62564	1.62564	-93.1426	93.1426	0.013547
2020-07-28	15	j	2	2	bio-rand	right	0	381	2719	12.7	90.6333	11.825	nan	nan	0	0	-0.0101011	0.0101011	-0.57875	0.57875	-1.21213	1.21213	-69.4501	69.4501	0.0101011
2020-07-28	15	j	2	2	bio-rand	right	0	436	2774	14.5333	92.4667	13.65	nan	nan	0	0	0.00273994	0.00273994	0.156987	0.156987	0.328793	0.328793	18.8385	18.8385	-0.00273994
2020-07-28	15	j	2	2	bio-rand	right	0	481	2819	16.0333	93.9667	15.1333	nan	nan	0	0	0.00799717	0.00799717	0.458204	0.458204	0.95966	0.95966	54.9845	54.9845	-0.00799717
2020-07-28	15	j	2	2	bio-rand	right	0	525	2863	17.5	95.4333	16.625	nan	nan	0	0	-0.00548718	0.00548718	-0.314392	0.314392	-0.658461	0.658461	-37.7271	37.7271	0.00548718
2020-07-28	15	j	2	2	bio-rand	right	0	558	2896	18.6	96.5333	17.7	nan	nan	0	0	-0.0120277	0.0120277	-0.689136	0.689136	-1.44332	1.44332	-82.6963	82.6963	0.0120277
2020-07-28	15	j	2	2	bio-rand	right	0	597	2935	19.9	97.8333	19	nan	nan	0	0	0.0133523	0.0133523	0.76503	0.76503	1.60228	1.60228	91.8037	91.8037	-0.0133523
2020-07-28	15	j	2	2	bio-rand	right	0	637	2975	21.2333	99.1667	20.3501	nan	nan	0	0	0.00866341	0.00866341	0.496377	0.496377	1.03961	1.03961	59.5652	59.5652	-0.00866341
2020-07-28	15	j	2	2	bio-rand	right	0	688	3026	22.9333	100.867	22.0501	nan	nan	0	0	0.00801421	0.00801421	0.459181	0.459181	0.961706	0.961706	55.1017	55.1017	-0.00801421
2020-07-28	15	j	2	2	bio-rand	right	0	747	3085	24.9	102.833	24.0083	nan	nan	0	0	-0.00304723	0.00304723	-0.174593	0.174593	-0.365667	0.365667	-20.9512	20.9512	0.00304723
2020-07-28	15	j	2	2	bio-rand	right	0	782	3120	26.0667	104	25.1667	nan	nan	0	0	0.00191991	0.00191991	0.110002	0.110002	0.230389	0.230389	13.2003	13.2003	-0.00191991
2020-07-28	15	j	2	2	bio-rand	right	0	829	3167	27.6333	105.567	26.7417	nan	nan	0	0	0.00294644	0.00294644	0.168819	0.168819	0.353573	0.353573	20.2582	20.2582	-0.00294644
2020-07-28	15	j	2	2	bio-rand	right	0	868	3206	28.9333	106.867	28.0584	nan	nan	0	0	-0.00915957	0.00915957	-0.524805	0.524805	-1.09915	1.09915	-62.9766	62.9766	0.00915957
2020-07-28	15	j	2	2	bio-rand	right	0	888	3226	29.6	107.533	28.7251	nan	nan	0	0	-0.0167913	0.0167913	-0.962071	0.962071	-2.01496	2.01496	-115.449	115.449	0.0167913
2020-07-28	15	j	2	2	bio-rand	right	0	924	3262	30.8	108.733	29.9167	nan	nan	0	0	0.010247	0.010247	0.587109	0.587109	1.22964	1.22964	70.453	70.453	-0.010247
2020-07-28	15	j	2	2	bio-rand	right	0	957	3295	31.9	109.833	31.025	nan	nan	0	0	0.0152662	0.0152662	0.874689	0.874689	1.83194	1.83194	104.963	104.963	-0.0152662
2020-07-28	15	j	2	2	bio-rand	right	0	1003	3341	33.4333	111.367	32.5584	nan	nan	0	0	0.00316673	0.00316673	0.18144	0.18144	0.380007	0.380007	21.7728	21.7728	-0.00316673
2020-07-28	15	j	2	2	bio-rand	right	0	1084	3422	36.1333	114.067	35.2333	nan	nan	0	0	-0.0183691	0.0183691	-1.05247	1.05247	-2.20429	2.20429	-126.296	126.296	0.0183691
2020-07-28	15	j	2	2	bio-rand	right	0	1108	3446	36.9333	114.867	36.0334	nan	nan	0	0	-0.0150293	0.0150293	-0.861117	0.861117	-1.80352	1.80352	-103.334	103.334	0.0150293
2020-07-28	15	j	2	2	bio-rand	right	0	1138	3476	37.9333	115.867	37.0335	nan	nan	0	0	0.0286941	0.0286941	1.64405	1.64405	3.44329	3.44329	197.286	197.286	-0.0286941
2020-07-28	15	j	2	3	bio-rand	left	1	177	3684	5.9	122.8	4.97499	0.502185	28.7731	0.502185	28.7731	0.00261421	0.00261421	0.149783	0.149783	0.313705	0.313705	17.974	17.974	0.00261421
2020-07-28	15	j	2	3	bio-rand	left	1	208	3715	6.93333	123.833	6.02495	0.416898	23.8865	0.416898	23.8865	0.00653365	0.00653365	0.374351	0.374351	0.784038	0.784038	44.9221	44.9221	0.00653365
2020-07-28	15	j	2	3	bio-rand	left	1	225	3732	7.5	124.4	6.5833	0.416898	23.8865	0.416898	23.8865	0.0190383	0.0190383	1.09082	1.09082	2.2846	2.2846	130.898	130.898	0.0190383
2020-07-28	15	j	2	3	bio-rand	left	1	250	3757	8.33333	125.233	7.43327	0.289254	16.573	0.289254	16.573	-0.027427	0.027427	-1.57145	1.57145	-3.29124	3.29124	-188.574	188.574	-0.027427
2020-07-28	15	j	2	3	bio-rand	left	0	300	3807	10	126.9	9.15005	nan	nan	0	0	-0.0129297	0.0129297	-0.740818	0.740818	-1.55157	1.55157	-88.8982	88.8982	-0.0129297
2020-07-28	15	j	2	3	bio-rand	left	0	340	3847	11.3333	128.233	10.4667	nan	nan	0	0	-0.0115616	0.0115616	-0.662434	0.662434	-1.3874	1.3874	-79.492	79.492	-0.0115616
2020-07-28	15	j	2	3	bio-rand	left	0	409	3916	13.6333	130.533	12.7918	nan	nan	0	0	0.00431266	0.00431266	0.247098	0.247098	0.51752	0.51752	29.6517	29.6517	0.00431266
2020-07-28	15	j	2	3	bio-rand	left	0	455	3962	15.1667	132.067	14.3083	nan	nan	0	0	0.00745823	0.00745823	0.427325	0.427325	0.894988	0.894988	51.279	51.279	0.00745823
2020-07-28	15	j	2	3	bio-rand	left	0	489	3996	16.3	133.2	15.4583	nan	nan	0	0	-0.021521	0.021521	-1.23306	1.23306	-2.58252	2.58252	-147.967	147.967	-0.021521
2020-07-28	15	j	2	3	bio-rand	left	0	532	4039	17.7333	134.633	16.8916	nan	nan	0	0	-0.0074051	0.0074051	-0.424281	0.424281	-0.888612	0.888612	-50.9137	50.9137	-0.0074051
2020-07-28	15	j	2	3	bio-rand	left	0	613	4120	20.4333	137.333	19.5749	nan	nan	0	0	0.00738893	0.00738893	0.423355	0.423355	0.886672	0.886672	50.8025	50.8025	0.00738893
2020-07-28	15	j	2	3	bio-rand	left	0	646	4153	21.5333	138.433	20.675	nan	nan	0	0	0.00683581	0.00683581	0.391663	0.391663	0.820298	0.820298	46.9996	46.9996	0.00683581
2020-07-28	15	j	2	3	bio-rand	left	0	783	4290	26.1	143	25.2499	nan	nan	0	0	0.00825355	0.00825355	0.472893	0.472893	0.990426	0.990426	56.7472	56.7472	0.00825355
2020-07-28	15	j	2	3	bio-rand	left	0	805	4312	26.8333	143.733	25.9666	nan	nan	0	0	0.00998545	0.00998545	0.572124	0.572124	1.19825	1.19825	68.6549	68.6549	0.00998545
2020-07-28	15	j	2	3	bio-rand	left	0	877	4384	29.2333	146.133	28.3834	nan	nan	0	0	-0.00160518	0.00160518	-0.0919702	0.0919702	-0.192622	0.192622	-11.0364	11.0364	-0.00160518
2020-07-28	15	j	2	3	bio-rand	left	0	931	4438	31.0333	147.933	30.1751	nan	nan	0	0	-0.00133415	0.00133415	-0.0764411	0.0764411	-0.160098	0.160098	-9.17293	9.17293	-0.00133415
2020-07-28	15	j	2	3	bio-rand	left	0	952	4459	31.7333	148.633	30.8917	nan	nan	0	0	-0.00305685	0.00305685	-0.175145	0.175145	-0.366822	0.366822	-21.0173	21.0173	-0.00305685
2020-07-28	15	j	2	3	bio-rand	left	0	997	4504	33.2333	150.133	32.3667	nan	nan	0	0	-0.00852826	0.00852826	-0.488634	0.488634	-1.02339	1.02339	-58.636	58.636	-0.00852826
2020-07-28	15	j	2	3	bio-rand	left	0	1038	4545	34.6	151.5	33.75	nan	nan	0	0	0.0193292	0.0193292	1.10748	1.10748	2.31951	2.31951	132.898	132.898	0.0193292
2020-07-28	15	j	2	3	bio-rand	left	0	1104	4611	36.8	153.7	35.9584	nan	nan	0	0	0.00798248	0.00798248	0.457362	0.457362	0.957897	0.957897	54.8835	54.8835	0.00798248
2020-07-28	15	j	2	3	bio-rand	left	0	1154	4661	38.4667	155.367	37.5999	nan	nan	0	0	0.00536645	0.00536645	0.307475	0.307475	0.643974	0.643974	36.897	36.897	0.00536645
2020-07-28	15	j	2	4	bio-rand	right	0	17	4693	0.566667	156.433	-0.358354	nan	nan	0	0	-0.00210823	0.00210823	-0.120793	0.120793	-0.252987	0.252987	-14.4951	14.4951	0.00210823
2020-07-28	15	j	2	4	bio-rand	right	1	108	4784	3.6	159.467	2.66665	0.89974	51.5513	0.89974	51.5513	-0.0225012	0.0225012	-1.28923	1.28923	-2.70015	2.70015	-154.707	154.707	0.0225012
2020-07-28	15	j	2	4	bio-rand	right	1	164	4840	5.46667	161.333	4.55001	0.62815	35.9904	0.62815	35.9904	0.0169371	0.0169371	0.970425	0.970425	2.03245	2.03245	116.451	116.451	-0.0169371
2020-07-28	15	j	2	4	bio-rand	right	1	196	4872	6.53333	162.4	5.61665	0.416898	23.8865	0.416898	23.8865	0.0152218	0.0152218	0.872145	0.872145	1.82662	1.82662	104.657	104.657	-0.0152218
2020-07-28	15	j	2	4	bio-rand	right	1	234	4910	7.8	163.667	6.89186	0.416898	23.8865	0.416898	23.8865	0.0129185	0.0129185	0.740176	0.740176	1.55022	1.55022	88.8211	88.8211	-0.0129185
2020-07-28	15	j	2	4	bio-rand	right	1	254	4930	8.46667	164.333	7.58335	0.244764	14.0239	0.244764	14.0239	0.00499173	0.00499173	0.286005	0.286005	0.599008	0.599008	34.3206	34.3206	-0.00499173
2020-07-28	15	j	2	4	bio-rand	right	0	374	5050	12.4667	168.333	11.575	nan	nan	0	0	0.00948367	0.00948367	0.543374	0.543374	1.13804	1.13804	65.2049	65.2049	-0.00948367
2020-07-28	15	j	2	4	bio-rand	right	0	452	5128	15.0667	170.933	14.2	nan	nan	0	0	0.0162446	0.0162446	0.930746	0.930746	1.94935	1.94935	111.689	111.689	-0.0162446
2020-07-28	15	j	2	4	bio-rand	right	0	497	5173	16.5667	172.433	15.7166	nan	nan	0	0	0.0080504	0.0080504	0.461254	0.461254	0.966048	0.966048	55.3505	55.3505	-0.0080504
2020-07-28	15	j	2	4	bio-rand	right	0	549	5225	18.3	174.167	17.45	nan	nan	0	0	0.00397483	0.00397483	0.227741	0.227741	0.476979	0.476979	27.3289	27.3289	-0.00397483
2020-07-28	15	j	2	4	bio-rand	right	0	614	5290	20.4667	176.333	19.6084	nan	nan	0	0	0.0109389	0.0109389	0.626754	0.626754	1.31267	1.31267	75.2105	75.2105	-0.0109389
2020-07-28	15	j	2	4	bio-rand	right	0	653	5329	21.7667	177.633	20.9	nan	nan	0	0	0.0137267	0.0137267	0.786483	0.786483	1.64721	1.64721	94.378	94.378	-0.0137267
2020-07-28	15	j	2	4	bio-rand	right	0	724	5400	24.1333	180	23.2666	nan	nan	0	0	0.0149108	0.0149108	0.854325	0.854325	1.78929	1.78929	102.519	102.519	-0.0149108
2020-07-28	15	j	2	4	bio-rand	right	0	778	5454	25.9333	181.8	25.0666	nan	nan	0	0	-0.0056457	0.0056457	-0.323475	0.323475	-0.677485	0.677485	-38.817	38.817	0.0056457
2020-07-28	15	j	2	4	bio-rand	right	0	800	5476	26.6667	182.533	25.825	nan	nan	0	0	-0.0429806	0.0429806	-2.46261	2.46261	-5.15767	5.15767	-295.513	295.513	0.0429806
2020-07-28	15	j	2	4	bio-rand	right	0	863	5539	28.7667	184.633	27.9167	nan	nan	0	0	-0.0044837	0.0044837	-0.256897	0.256897	-0.538044	0.538044	-30.8277	30.8277	0.0044837
2020-07-28	15	j	2	4	bio-rand	right	0	911	5587	30.3667	186.233	29.5167	nan	nan	0	0	0.00199709	0.00199709	0.114425	0.114425	0.239651	0.239651	13.731	13.731	-0.00199709
2020-07-28	15	j	2	4	bio-rand	right	0	950	5626	31.6667	187.533	30.8166	nan	nan	0	0	0.00784196	0.00784196	0.449311	0.449311	0.941035	0.941035	53.9173	53.9173	-0.00784196
2020-07-28	15	j	2	4	bio-rand	right	0	981	5657	32.7	188.567	31.8416	nan	nan	0	0	0.0111371	0.0111371	0.638109	0.638109	1.33645	1.33645	76.5731	76.5731	-0.0111371
2020-07-28	15	j	2	4	bio-rand	right	0	1083	5759	36.1	191.967	35.2416	nan	nan	0	0	-0.0189649	0.0189649	-1.08661	1.08661	-2.27579	2.27579	-130.393	130.393	0.0189649
2020-07-28	15	j	2	4	bio-rand	right	0	1119	5795	37.3	193.167	36.4416	nan	nan	0	0	0.0161822	0.0161822	0.927171	0.927171	1.94186	1.94186	111.26	111.26	-0.0161822
2020-07-28	15	j	2	5	bio-rand	right	0	14	5859	0.466667	195.3	-0.45829	nan	nan	0	0	0.0113028	0.0113028	0.647606	0.647606	1.35634	1.35634	77.7127	77.7127	-0.0113028
2020-07-28	15	j	2	5	bio-rand	right	1	40	5885	1.33333	196.167	0.425012	1.01995	58.4388	1.01995	58.4388	-0.00719961	0.00719961	-0.412507	0.412507	-0.863954	0.863954	-49.5009	49.5009	0.00719961
2020-07-28	15	j	2	5	bio-rand	right	1	55	5900	1.83333	196.667	0.925031	0.963864	55.2254	0.963864	55.2254	-0.00280718	0.00280718	-0.16084	0.16084	-0.336862	0.336862	-19.3008	19.3008	0.00280718
2020-07-28	15	j	2	5	bio-rand	right	1	85	5930	2.83333	197.667	1.91667	0.89974	51.5513	0.89974	51.5513	-0.0377583	0.0377583	-2.16339	2.16339	-4.531	4.531	-259.607	259.607	0.0377583
2020-07-28	15	j	2	5	bio-rand	right	1	206	6051	6.86667	201.7	6.05	0.416898	23.8865	0.416898	23.8865	-0.00126228	0.00126228	-0.0723234	0.0723234	-0.151474	0.151474	-8.67881	8.67881	0.00126228
2020-07-28	15	j	2	5	bio-rand	right	1	241	6086	8.03333	202.867	7.21665	0.370069	21.2034	0.370069	21.2034	-0.00807172	0.00807172	-0.462475	0.462475	-0.968606	0.968606	-55.497	55.497	0.00807172
2020-07-28	15	j	2	5	bio-rand	right	0	277	6122	9.23333	204.067	8.39995	nan	nan	0	0	0.00731156	0.00731156	0.418921	0.418921	0.877387	0.877387	50.2706	50.2706	-0.00731156
2020-07-28	15	j	2	5	bio-rand	right	0	327	6172	10.9	205.733	10.0666	nan	nan	0	0	0.012369	0.012369	0.708691	0.708691	1.48428	1.48428	85.043	85.043	-0.012369
2020-07-28	15	j	2	5	bio-rand	right	0	356	6201	11.8667	206.7	11.0416	nan	nan	0	0	-0.00650055	0.00650055	-0.372454	0.372454	-0.780066	0.780066	-44.6945	44.6945	0.00650055
2020-07-28	15	j	2	5	bio-rand	right	0	384	6229	12.8	207.633	11.9916	nan	nan	0	0	-0.00767141	0.00767141	-0.43954	0.43954	-0.92057	0.92057	-52.7448	52.7448	0.00767141
2020-07-28	15	j	2	5	bio-rand	right	0	403	6248	13.4333	208.267	12.625	nan	nan	0	0	-0.015274	0.015274	-0.875134	0.875134	-1.83288	1.83288	-105.016	105.016	0.015274
2020-07-28	15	j	2	5	bio-rand	right	0	430	6275	14.3333	209.167	13.5166	nan	nan	0	0	-0.0149455	0.0149455	-0.856313	0.856313	-1.79346	1.79346	-102.758	102.758	0.0149455
2020-07-28	15	j	2	5	bio-rand	right	0	482	6327	16.0667	210.9	15.2334	nan	nan	0	0	0.017307	0.017307	0.991619	0.991619	2.07684	2.07684	118.994	118.994	-0.017307
2020-07-28	15	j	2	5	bio-rand	right	0	547	6392	18.2333	213.067	17.4167	nan	nan	0	0	0.00113304	0.00113304	0.0649186	0.0649186	0.135965	0.135965	7.79024	7.79024	-0.00113304
2020-07-28	15	j	2	5	bio-rand	right	0	615	6460	20.5	215.333	19.6666	nan	nan	0	0	0.0111497	0.0111497	0.638833	0.638833	1.33797	1.33797	76.6599	76.6599	-0.0111497
2020-07-28	15	j	2	5	bio-rand	right	0	674	6519	22.4667	217.3	21.6583	nan	nan	0	0	-0.00422101	0.00422101	-0.241846	0.241846	-0.506521	0.506521	-29.0215	29.0215	0.00422101
2020-07-28	15	j	2	5	bio-rand	right	0	746	6591	24.8667	219.7	24.0583	nan	nan	0	0	-0.0107759	0.0107759	-0.617411	0.617411	-1.2931	1.2931	-74.0894	74.0894	0.0107759
2020-07-28	15	j	2	5	bio-rand	right	0	787	6632	26.2333	221.067	25.4083	nan	nan	0	0	0.0225005	0.0225005	1.28918	1.28918	2.70006	2.70006	154.702	154.702	-0.0225005
2020-07-28	15	j	2	5	bio-rand	right	0	866	6711	28.8667	223.7	28.0334	nan	nan	0	0	0.0141105	0.0141105	0.808472	0.808472	1.69326	1.69326	97.0167	97.0167	-0.0141105
2020-07-28	15	j	2	5	bio-rand	right	0	899	6744	29.9667	224.8	29.1333	nan	nan	0	0	-0.0323368	0.0323368	-1.85276	1.85276	-3.88042	3.88042	-222.332	222.332	0.0323368
2020-07-28	15	j	2	5	bio-rand	right	0	985	6830	32.8333	227.667	32.025	nan	nan	0	0	-0.00597583	0.00597583	-0.34239	0.34239	-0.7171	0.7171	-41.0868	41.0868	0.00597583
2020-07-28	15	j	2	5	bio-rand	right	0	1019	6864	33.9667	228.8	33.15	nan	nan	0	0	-0.0110366	0.0110366	-0.632352	0.632352	-1.3244	1.3244	-75.8823	75.8823	0.0110366
2020-07-28	15	j	2	5	bio-rand	right	0	1072	6917	35.7333	230.567	34.9916	nan	nan	0	0	0.00920006	0.00920006	0.527125	0.527125	1.10401	1.10401	63.255	63.255	-0.00920006
2020-07-28	15	j	2	5	bio-rand	right	0	1119	6964	37.3	232.133	36.5416	nan	nan	0	0	-0.00303277	0.00303277	-0.173765	0.173765	-0.363933	0.363933	-20.8518	20.8518	0.00303277
2020-07-28	15	j	2	6	bio-rand	left	0	1	7015	0.0333333	233.833	-0.874917	nan	nan	0	0	0.0162044	0.0162044	0.928442	0.928442	1.94452	1.94452	111.413	111.413	0.0162044
2020-07-28	15	j	2	6	bio-rand	left	1	43	7057	1.43333	235.233	0.499989	1.00908	57.8162	1.00908	57.8162	0.00113141	0.00113141	0.0648253	0.0648253	0.13577	0.13577	7.77903	7.77903	0.00113141
2020-07-28	15	j	2	6	bio-rand	left	1	85	7099	2.83333	236.633	1.92523	0.89974	51.5513	0.89974	51.5513	-0.0227269	0.0227269	-1.30216	1.30216	-2.72723	2.72723	-156.259	156.259	-0.0227269
2020-07-28	15	j	2	6	bio-rand	left	1	193	7207	6.43333	240.233	5.50009	0.416898	23.8865	0.416898	23.8865	-0.00691856	0.00691856	-0.396404	0.396404	-0.830228	0.830228	-47.5685	47.5685	-0.00691856
2020-07-28	15	j	2	6	bio-rand	left	1	236	7250	7.86667	241.667	6.95831	0.415416	23.8016	0.415416	23.8016	0.00327075	0.00327075	0.1874	0.1874	0.39249	0.39249	22.488	22.488	0.00327075
2020-07-28	15	j	2	6	bio-rand	left	0	308	7322	10.2667	244.067	9.35823	nan	nan	0	0	-0.0168019	0.0168019	-0.962679	0.962679	-2.01623	2.01623	-115.522	115.522	-0.0168019
2020-07-28	15	j	2	6	bio-rand	left	0	344	7358	11.4667	245.267	10.5499	nan	nan	0	0	0.0214516	0.0214516	1.22908	1.22908	2.57419	2.57419	147.49	147.49	0.0214516
2020-07-28	15	j	2	6	bio-rand	left	0	403	7417	13.4333	247.233	12.5166	nan	nan	0	0	-0.001648	0.001648	-0.0944235	0.0944235	-0.19776	0.19776	-11.3308	11.3308	-0.001648
2020-07-28	15	j	2	6	bio-rand	left	0	451	7465	15.0333	248.833	14.1082	nan	nan	0	0	0.00578101	0.00578101	0.331228	0.331228	0.693722	0.693722	39.7473	39.7473	0.00578101
2020-07-28	15	j	2	6	bio-rand	left	0	502	7516	16.7333	250.533	15.8	nan	nan	0	0	-0.02181	0.02181	-1.24962	1.24962	-2.6172	2.6172	-149.954	149.954	-0.02181
2020-07-28	15	j	2	6	bio-rand	left	0	563	7577	18.7667	252.567	17.8499	nan	nan	0	0	0.00739378	0.00739378	0.423632	0.423632	0.887253	0.887253	50.8359	50.8359	0.00739378
2020-07-28	15	j	2	6	bio-rand	left	0	593	7607	19.7667	253.567	18.8332	nan	nan	0	0	-0.00233703	0.00233703	-0.133902	0.133902	-0.280444	0.280444	-16.0682	16.0682	-0.00233703
2020-07-28	15	j	2	6	bio-rand	left	0	624	7638	20.8	254.6	20.0749	nan	nan	0	0	-0.0108864	0.0108864	-0.623742	0.623742	-1.30636	1.30636	-74.849	74.849	-0.0108864
2020-07-28	15	j	2	6	bio-rand	left	0	673	7687	22.4333	256.233	21.9499	nan	nan	0	0	-0.00745898	0.00745898	-0.427368	0.427368	-0.895077	0.895077	-51.2842	51.2842	-0.00745898
2020-07-28	15	j	2	6	bio-rand	left	0	699	7713	23.3	257.1	22.8166	nan	nan	0	0	-0.0160928	0.0160928	-0.922049	0.922049	-1.93113	1.93113	-110.646	110.646	-0.0160928
2020-07-28	15	j	2	6	bio-rand	left	0	742	7756	24.7333	258.533	24.2333	nan	nan	0	0	0.0183463	0.0183463	1.05117	1.05117	2.20156	2.20156	126.14	126.14	0.0183463
2020-07-28	15	j	2	6	bio-rand	left	0	776	7790	25.8667	259.667	25.3666	nan	nan	0	0	0.0128735	0.0128735	0.737595	0.737595	1.54482	1.54482	88.5114	88.5114	0.0128735
2020-07-28	15	j	2	6	bio-rand	left	0	928	7942	30.9333	264.733	30.4332	nan	nan	0	0	0.00205409	0.00205409	0.117691	0.117691	0.246491	0.246491	14.1229	14.1229	0.00205409
2020-07-28	15	j	2	6	bio-rand	left	0	968	7982	32.2667	266.067	31.7666	nan	nan	0	0	-0.0177052	0.0177052	-1.01443	1.01443	-2.12463	2.12463	-121.732	121.732	-0.0177052
2020-07-28	15	j	2	6	bio-rand	left	0	1053	8067	35.1	268.9	34.6083	nan	nan	0	0	0.00634048	0.00634048	0.363283	0.363283	0.760857	0.760857	43.5939	43.5939	0.00634048
2020-07-28	15	j	2	6	bio-rand	left	0	1079	8093	35.9667	269.767	35.4749	nan	nan	0	0	0.0109746	0.0109746	0.628796	0.628796	1.31695	1.31695	75.4555	75.4555	0.0109746
2020-07-28	15	j	2	6	bio-rand	left	0	1104	8118	36.8	270.6	36.3249	nan	nan	0	0	0.00925103	0.00925103	0.530045	0.530045	1.11012	1.11012	63.6054	63.6054	0.00925103
2020-07-28	15	j	2	7	bio-rand	left	1	46	8229	1.53333	274.3	0.616603	0.999906	57.2904	0.999906	57.2904	-0.003599	0.003599	-0.206208	0.206208	-0.43188	0.43188	-24.7449	24.7449	-0.003599
2020-07-28	15	j	2	7	bio-rand	left	1	87	8270	2.9	275.667	1.96677	0.89974	51.5513	0.89974	51.5513	-0.0302408	0.0302408	-1.73267	1.73267	-3.6289	3.6289	-207.921	207.921	-0.0302408
2020-07-28	15	j	2	7	bio-rand	left	1	201	8384	6.7	279.467	5.76667	0.416898	23.8865	0.416898	23.8865	-0.0414104	0.0414104	-2.37264	2.37264	-4.96924	4.96924	-284.717	284.717	-0.0414104
2020-07-28	15	j	2	7	bio-rand	left	1	237	8420	7.9	280.667	6.97497	0.407977	23.3754	0.407977	23.3754	0.00237296	0.00237296	0.13596	0.13596	0.284755	0.284755	16.3152	16.3152	0.00237296
2020-07-28	15	j	2	7	bio-rand	left	0	304	8487	10.1333	282.9	9.5667	nan	nan	0	0	-0.0072512	0.0072512	-0.415463	0.415463	-0.870144	0.870144	-49.8556	49.8556	-0.0072512
2020-07-28	15	j	2	7	bio-rand	left	0	407	8590	13.5667	286.333	13	nan	nan	0	0	-0.00233286	0.00233286	-0.133663	0.133663	-0.279944	0.279944	-16.0396	16.0396	-0.00233286
2020-07-28	15	j	2	7	bio-rand	left	0	464	8647	15.4667	288.233	15.1999	nan	nan	0	0	0.00378121	0.00378121	0.216647	0.216647	0.453745	0.453745	25.9977	25.9977	0.00378121
2020-07-28	15	j	2	7	bio-rand	left	0	483	8666	16.1	288.867	16.0499	nan	nan	0	0	0.0647232	0.0647232	3.70837	3.70837	7.76678	7.76678	445.004	445.004	0.0647232
2020-07-28	15	j	2	7	bio-rand	left	0	531	8714	17.7	290.467	17.6333	nan	nan	0	0	-0.00802741	0.00802741	-0.459937	0.459937	-0.96329	0.96329	-55.1924	55.1924	-0.00802741
2020-07-28	15	j	2	7	bio-rand	left	0	563	8746	18.7667	291.533	18.7166	nan	nan	0	0	0.0695245	0.0695245	3.98346	3.98346	8.34294	8.34294	478.015	478.015	0.0695245
2020-07-28	15	j	2	7	bio-rand	left	0	602	8785	20.0667	292.833	20.0083	nan	nan	0	0	-0.00412654	0.00412654	-0.236433	0.236433	-0.495185	0.495185	-28.372	28.372	-0.00412654
2020-07-28	15	j	2	7	bio-rand	left	0	963	9146	32.1	304.867	32.2917	nan	nan	0	0	-0.00840767	0.00840767	-0.481724	0.481724	-1.00892	1.00892	-57.8069	57.8069	-0.00840767
2020-07-28	15	j	2	8	bio-rand	right	1	135	9487	4.5	316.233	3.58329	0.831401	47.6358	0.831401	47.6358	-0.0213762	0.0213762	-1.22477	1.22477	-2.56515	2.56515	-146.972	146.972	0.0213762
2020-07-28	15	j	2	8	bio-rand	right	0	508	9860	16.9333	328.667	16.0249	nan	nan	0	0	0.0102257	0.0102257	0.585892	0.585892	1.22709	1.22709	70.307	70.307	-0.0102257
2020-07-28	15	j	2	8	bio-rand	right	0	636	9988	21.2	332.933	20.2667	nan	nan	0	0	0.00579945	0.00579945	0.332284	0.332284	0.695935	0.695935	39.8741	39.8741	-0.00579945
2020-07-28	15	j	2	8	bio-rand	right	0	676	10028	22.5333	334.267	21.6166	nan	nan	0	0	0.00423303	0.00423303	0.242535	0.242535	0.507964	0.507964	29.1042	29.1042	-0.00423303
2020-07-28	15	j	2	8	bio-rand	right	0	762	10114	25.4	337.133	24.475	nan	nan	0	0	0.00895603	0.00895603	0.513143	0.513143	1.07472	1.07472	61.5772	61.5772	-0.00895603
2020-07-28	15	j	2	8	bio-rand	right	0	816	10168	27.2	338.933	26.2667	nan	nan	0	0	-0.00459142	0.00459142	-0.263069	0.263069	-0.550971	0.550971	-31.5683	31.5683	0.00459142
2020-07-28	15	j	2	8	bio-rand	right	0	856	10208	28.5333	340.267	27.625	nan	nan	0	0	0.0190883	0.0190883	1.09368	1.09368	2.29059	2.29059	131.241	131.241	-0.0190883
2020-07-28	15	j	2	8	bio-rand	right	0	938	10290	31.2667	343	30.35	nan	nan	0	0	-0.003358	0.003358	-0.192399	0.192399	-0.40296	0.40296	-23.0879	23.0879	0.003358
2020-07-28	15	j	2	8	bio-rand	right	0	974	10326	32.4667	344.2	31.55	nan	nan	0	0	0.00740385	0.00740385	0.42421	0.42421	0.888462	0.888462	50.9051	50.9051	-0.00740385
2020-07-28	15	j	2	8	bio-rand	right	0	1031	10383	34.3667	346.1	33.4417	nan	nan	0	0	0.0144562	0.0144562	0.828281	0.828281	1.73475	1.73475	99.3937	99.3937	-0.0144562
2020-07-28	15	j	2	8	bio-rand	right	0	1069	10421	35.6333	347.367	34.7334	nan	nan	0	0	0.00563356	0.00563356	0.322779	0.322779	0.676028	0.676028	38.7335	38.7335	-0.00563356
2020-07-28	15	j	2	8	bio-rand	right	0	1096	10448	36.5333	348.267	35.6499	nan	nan	0	0	0.00656386	0.00656386	0.376081	0.376081	0.787663	0.787663	45.1297	45.1297	-0.00656386
2020-07-28	15	j	2	8	bio-rand	right	0	1128	10480	37.6	349.333	36.7251	nan	nan	0	0	0.0108963	0.0108963	0.624312	0.624312	1.30756	1.30756	74.9175	74.9175	-0.0108963
2020-07-28	15	j	2	8	bio-rand	right	0	1163	10515	38.7667	350.5	37.8917	nan	nan	0	0	-0.00650426	0.00650426	-0.372667	0.372667	-0.780512	0.780512	-44.72	44.72	0.00650426
2020-07-28	15	j	2	9	bio-rand	left	0	20	10541	0.666667	351.367	-0.249988	nan	nan	0	0	0.0193061	0.0193061	1.10616	1.10616	2.31673	2.31673	132.739	132.739	0.0193061
2020-07-28	15	j	2	9	bio-rand	left	1	66	10587	2.2	352.9	1.27511	0.913867	52.3607	0.913867	52.3607	-0.030656	0.030656	-1.75646	1.75646	-3.67872	3.67872	-210.775	210.775	-0.030656
2020-07-28	15	j	2	9	bio-rand	left	1	197	10718	6.56667	357.267	5.65824	0.416898	23.8865	0.416898	23.8865	-0.00790786	0.00790786	-0.453087	0.453087	-0.948943	0.948943	-54.3704	54.3704	-0.00790786
2020-07-28	15	j	2	9	bio-rand	left	1	227	10748	7.56667	358.267	6.65825	0.416898	23.8865	0.416898	23.8865	-0.0116719	0.0116719	-0.668751	0.668751	-1.40063	1.40063	-80.2501	80.2501	-0.0116719
2020-07-28	15	j	2	9	bio-rand	left	0	279	10800	9.3	360	8.39163	nan	nan	0	0	-0.00954276	0.00954276	-0.54676	0.54676	-1.14513	1.14513	-65.6112	65.6112	-0.00954276
2020-07-28	15	j	2	9	bio-rand	left	0	335	10856	11.1667	361.867	10.2332	nan	nan	0	0	-0.00112587	0.00112587	-0.0645074	0.0645074	-0.135104	0.135104	-7.74089	7.74089	-0.00112587
2020-07-28	15	j	2	9	bio-rand	left	0	361	10882	12.0333	362.733	11.1083	nan	nan	0	0	-0.0120441	0.0120441	-0.690076	0.690076	-1.44529	1.44529	-82.8091	82.8091	-0.0120441
2020-07-28	15	j	2	9	bio-rand	left	0	514	11035	17.1333	367.833	16.2083	nan	nan	0	0	-0.00299458	0.00299458	-0.171577	0.171577	-0.35935	0.35935	-20.5892	20.5892	-0.00299458
2020-07-28	15	j	2	9	bio-rand	left	0	537	11058	17.9	368.6	16.9832	nan	nan	0	0	-0.0100702	0.0100702	-0.57698	0.57698	-1.20842	1.20842	-69.2376	69.2376	-0.0100702
2020-07-28	15	j	2	9	bio-rand	left	0	602	11123	20.0667	370.767	19.1416	nan	nan	0	0	0.0222527	0.0222527	1.27499	1.27499	2.67032	2.67032	152.998	152.998	0.0222527
2020-07-28	15	j	2	9	bio-rand	left	0	629	11150	20.9667	371.667	20.0499	nan	nan	0	0	0.017069	0.017069	0.97798	0.97798	2.04828	2.04828	117.358	117.358	0.017069
2020-07-28	15	j	2	9	bio-rand	left	0	710	11231	23.6667	374.367	22.7332	nan	nan	0	0	0.0175495	0.0175495	1.00551	1.00551	2.10594	2.10594	120.662	120.662	0.0175495
2020-07-28	15	j	2	9	bio-rand	left	0	835	11356	27.8333	378.533	26.8999	nan	nan	0	0	-0.00310157	0.00310157	-0.177707	0.177707	-0.372188	0.372188	-21.3248	21.3248	-0.00310157
2020-07-28	15	j	2	9	bio-rand	left	0	874	11395	29.1333	379.833	28.2249	nan	nan	0	0	-0.0156864	0.0156864	-0.898764	0.898764	-1.88237	1.88237	-107.852	107.852	-0.0156864
2020-07-28	15	j	2	9	bio-rand	left	0	962	11483	32.0667	382.767	31.1332	nan	nan	0	0	0.0120426	0.0120426	0.68999	0.68999	1.44511	1.44511	82.7988	82.7988	0.0120426
2020-07-28	15	j	2	9	bio-rand	left	0	1051	11572	35.0333	385.733	34.1082	nan	nan	0	0	-0.0103063	0.0103063	-0.590508	0.590508	-1.23676	1.23676	-70.8609	70.8609	-0.0103063
2020-07-28	15	j	2	9	bio-rand	left	0	1102	11623	36.7333	387.433	35.8082	nan	nan	0	0	-0.00725321	0.00725321	-0.415578	0.415578	-0.870385	0.870385	-49.8694	49.8694	-0.00725321
2020-07-28	16	f	1	0	silh-ellipse	right	0	22	22	0.733333	0.733333	-0.191666	nan	nan	0	0	0.00404837	0.00404837	0.231954	0.231954	0.485804	0.485804	27.8345	27.8345	-0.00404837
2020-07-28	16	f	1	0	silh-ellipse	right	1	56	56	1.86667	1.86667	0.950003	0.958054	54.8924	0.958054	54.8924	-0.0422123	0.0422123	-2.41859	2.41859	-5.06548	5.06548	-290.231	290.231	0.0422123
2020-07-28	16	f	1	0	silh-ellipse	right	1	79	79	2.63333	2.63333	1.70001	0.89974	51.5513	0.89974	51.5513	0.0320389	0.0320389	1.8357	1.8357	3.84467	3.84467	220.284	220.284	-0.0320389
2020-07-28	16	f	1	0	silh-ellipse	right	1	130	130	4.33333	4.33333	3.65	0.854141	48.9387	0.854141	48.9387	-0.0358915	0.0358915	-2.05643	2.05643	-4.30698	4.30698	-246.772	246.772	0.0358915
2020-07-28	16	f	1	0	silh-ellipse	right	1	163	163	5.43333	5.43333	4.74167	0.637366	36.5184	0.637366	36.5184	-0.00428038	0.00428038	-0.245248	0.245248	-0.513645	0.513645	-29.4297	29.4297	0.00428038
2020-07-28	16	f	1	0	silh-ellipse	right	1	180	180	6	6	5.31667	0.478754	27.4306	0.478754	27.4306	0.0100941	0.0100941	0.57835	0.57835	1.21129	1.21129	69.4021	69.4021	-0.0100941
2020-07-28	16	f	1	0	silh-ellipse	right	1	193	193	6.43333	6.43333	5.73333	0.416898	23.8865	0.416898	23.8865	0.00730674	0.00730674	0.418645	0.418645	0.876809	0.876809	50.2374	50.2374	-0.00730674
2020-07-28	16	f	1	0	silh-ellipse	right	1	205	205	6.83333	6.83333	6.15	0.416898	23.8865	0.416898	23.8865	0.0106112	0.0106112	0.607979	0.607979	1.27335	1.27335	72.9574	72.9574	-0.0106112
2020-07-28	16	f	1	0	silh-ellipse	right	0	478	478	15.9333	15.9333	15.2585	nan	nan	0	0	0.0134381	0.0134381	0.769945	0.769945	1.61257	1.61257	92.3934	92.3934	-0.0134381
2020-07-28	16	f	1	0	silh-ellipse	right	0	509	509	16.9667	16.9667	16.2751	nan	nan	0	0	0.00928673	0.00928673	0.532091	0.532091	1.11441	1.11441	63.8509	63.8509	-0.00928673
2020-07-28	16	f	1	0	silh-ellipse	right	0	528	528	17.6	17.6	16.9	nan	nan	0	0	-0.00634598	0.00634598	-0.363598	0.363598	-0.761517	0.761517	-43.6317	43.6317	0.00634598
2020-07-28	16	f	1	0	silh-ellipse	right	0	554	554	18.4667	18.4667	17.775	nan	nan	0	0	-0.00598902	0.00598902	-0.343146	0.343146	-0.718683	0.718683	-41.1775	41.1775	0.00598902
2020-07-28	16	f	1	0	silh-ellipse	right	0	618	618	20.6	20.6	19.9083	nan	nan	0	0	-0.00110385	0.00110385	-0.063246	0.063246	-0.132462	0.132462	-7.58952	7.58952	0.00110385
2020-07-28	16	f	1	0	silh-ellipse	right	0	685	685	22.8333	22.8333	22.2085	nan	nan	0	0	0.00789053	0.00789053	0.452094	0.452094	0.946863	0.946863	54.2513	54.2513	-0.00789053
2020-07-28	16	f	1	0	silh-ellipse	right	0	755	755	25.1667	25.1667	24.5501	nan	nan	0	0	0.00452415	0.00452415	0.259215	0.259215	0.542898	0.542898	31.1058	31.1058	-0.00452415
2020-07-28	16	f	1	0	silh-ellipse	right	0	838	838	27.9333	27.9333	27.3084	nan	nan	0	0	0.00464106	0.00464106	0.265913	0.265913	0.556928	0.556928	31.9096	31.9096	-0.00464106
2020-07-28	16	f	1	0	silh-ellipse	right	0	863	863	28.7667	28.7667	28.1585	nan	nan	0	0	-0.00263538	0.00263538	-0.150996	0.150996	-0.316245	0.316245	-18.1195	18.1195	0.00263538
2020-07-28	16	f	1	0	silh-ellipse	right	0	900	900	30	30	29.3918	nan	nan	0	0	-0.0038702	0.0038702	-0.221746	0.221746	-0.464425	0.464425	-26.6096	26.6096	0.0038702
2020-07-28	16	f	1	0	silh-ellipse	right	0	945	945	31.5	31.5	30.8667	nan	nan	0	0	0.00203909	0.00203909	0.116831	0.116831	0.24469	0.24469	14.0197	14.0197	-0.00203909
2020-07-28	16	f	1	0	silh-ellipse	right	0	977	977	32.5667	32.5667	31.9418	nan	nan	0	0	0.00655707	0.00655707	0.375693	0.375693	0.786849	0.786849	45.0831	45.0831	-0.00655707
2020-07-28	16	f	1	0	silh-ellipse	right	0	1027	1027	34.2333	34.2333	33.6168	nan	nan	0	0	-0.00533086	0.00533086	-0.305436	0.305436	-0.639703	0.639703	-36.6523	36.6523	0.00533086
2020-07-28	16	f	1	0	silh-ellipse	right	0	1100	1100	36.6667	36.6667	36.0417	nan	nan	0	0	0.00242926	0.00242926	0.139186	0.139186	0.291511	0.291511	16.7023	16.7023	-0.00242926
2020-07-28	16	f	1	0	silh-ellipse	right	0	1132	1132	37.7333	37.7333	37.1	nan	nan	0	0	-0.0125883	0.0125883	-0.721257	0.721257	-1.5106	1.5106	-86.5509	86.5509	0.0125883
2020-07-28	16	f	1	0	silh-ellipse	right	0	1159	1159	38.6333	38.6333	38.0001	nan	nan	0	0	-0.0102376	0.0102376	-0.586569	0.586569	-1.22851	1.22851	-70.3883	70.3883	0.0102376
2020-07-28	16	f	1	1	silh-ellipse	left	1	47	1216	1.56667	40.5333	0.641667	0.995741	57.0518	0.995741	57.0518	0.0363678	0.0363678	2.08372	2.08372	4.36414	4.36414	250.047	250.047	0.0363678
2020-07-28	16	f	1	1	silh-ellipse	left	1	107	1276	3.56667	42.5333	2.65002	0.89974	51.5513	0.89974	51.5513	-0.0352379	0.0352379	-2.01898	2.01898	-4.22855	4.22855	-242.278	242.278	-0.0352379
2020-07-28	16	f	1	1	silh-ellipse	left	0	404	1573	13.4667	52.4333	12.55	nan	nan	0	0	-0.00249491	0.00249491	-0.142948	0.142948	-0.299389	0.299389	-17.1537	17.1537	-0.00249491
2020-07-28	16	f	1	1	silh-ellipse	left	0	481	1650	16.0333	55	15.1167	nan	nan	0	0	-0.00481182	0.00481182	-0.275697	0.275697	-0.577419	0.577419	-33.0837	33.0837	-0.00481182
2020-07-28	16	f	1	1	silh-ellipse	left	0	530	1699	17.6667	56.6333	16.75	nan	nan	0	0	0.00481521	0.00481521	0.275891	0.275891	0.577825	0.577825	33.1069	33.1069	0.00481521
2020-07-28	16	f	1	1	silh-ellipse	left	0	573	1742	19.1	58.0667	18.1667	nan	nan	0	0	-0.0105065	0.0105065	-0.601977	0.601977	-1.26078	1.26078	-72.2372	72.2372	-0.0105065
2020-07-28	16	f	1	1	silh-ellipse	left	0	639	1808	21.3	60.2667	20.3833	nan	nan	0	0	-0.00148346	0.00148346	-0.084996	0.084996	-0.178015	0.178015	-10.1995	10.1995	-0.00148346
2020-07-28	16	f	1	1	silh-ellipse	left	0	673	1842	22.4333	61.4	21.5084	nan	nan	0	0	-0.00327057	0.00327057	-0.18739	0.18739	-0.392469	0.392469	-22.4868	22.4868	-0.00327057
2020-07-28	16	f	1	1	silh-ellipse	left	0	734	1903	24.4667	63.4333	23.5417	nan	nan	0	0	0.00247834	0.00247834	0.141998	0.141998	0.297401	0.297401	17.0398	17.0398	0.00247834
2020-07-28	16	f	1	1	silh-ellipse	left	0	770	1939	25.6667	64.6333	24.7334	nan	nan	0	0	0.00281053	0.00281053	0.161031	0.161031	0.337263	0.337263	19.3238	19.3238	0.00281053
2020-07-28	16	f	1	1	silh-ellipse	left	0	792	1961	26.4	65.3667	25.4667	nan	nan	0	0	-0.00581027	0.00581027	-0.332904	0.332904	-0.697232	0.697232	-39.9484	39.9484	-0.00581027
2020-07-28	16	f	1	1	silh-ellipse	left	0	814	1983	27.1333	66.1	26.2083	nan	nan	0	0	-0.00373359	0.00373359	-0.213919	0.213919	-0.448031	0.448031	-25.6703	25.6703	-0.00373359
2020-07-28	16	f	1	1	silh-ellipse	left	0	849	2018	28.3	67.2667	27.3917	nan	nan	0	0	-0.00169478	0.00169478	-0.0971037	0.0971037	-0.203374	0.203374	-11.6524	11.6524	-0.00169478
2020-07-28	16	f	1	1	silh-ellipse	left	0	882	2051	29.4	68.3667	28.4917	nan	nan	0	0	-0.0144433	0.0144433	-0.827542	0.827542	-1.7332	1.7332	-99.305	99.305	-0.0144433
2020-07-28	16	f	1	1	silh-ellipse	left	0	922	2091	30.7333	69.7	29.8251	nan	nan	0	0	0.00244358	0.00244358	0.140007	0.140007	0.293229	0.293229	16.8008	16.8008	0.00244358
2020-07-28	16	f	1	1	silh-ellipse	left	0	995	2164	33.1667	72.1333	32.2333	nan	nan	0	0	-0.00508381	0.00508381	-0.291281	0.291281	-0.610058	0.610058	-34.9537	34.9537	-0.00508381
2020-07-28	16	f	1	1	silh-ellipse	left	0	1127	2296	37.5667	76.5333	36.6584	nan	nan	0	0	-0.00761068	0.00761068	-0.43606	0.43606	-0.913282	0.913282	-52.3272	52.3272	-0.00761068
2020-07-28	16	f	1	1	silh-ellipse	left	0	1159	2328	38.6333	77.6	37.7084	nan	nan	0	0	0.00299756	0.00299756	0.171747	0.171747	0.359707	0.359707	20.6097	20.6097	0.00299756
2020-07-28	16	f	1	2	silh-ellipse	right	0	12	2350	0.4	78.3333	-0.516795	nan	nan	0	0	-0.00656602	0.00656602	-0.376205	0.376205	-0.787923	0.787923	-45.1446	45.1446	0.00656602
2020-07-28	16	f	1	2	silh-ellipse	right	1	48	2386	1.6	79.5333	0.674906	0.991522	56.81	0.991522	56.81	-0.038781	0.038781	-2.22199	2.22199	-4.65372	4.65372	-266.638	266.638	0.038781
2020-07-28	16	f	1	2	silh-ellipse	right	1	105	2443	3.5	81.4333	2.58329	0.89974	51.5513	0.89974	51.5513	0.0343389	0.0343389	1.96747	1.96747	4.12067	4.12067	236.097	236.097	-0.0343389
2020-07-28	16	f	1	2	silh-ellipse	right	1	221	2559	7.36667	85.3	6.44166	0.416898	23.8865	0.416898	23.8865	-0.0217743	0.0217743	-1.24758	1.24758	-2.61292	2.61292	-149.709	149.709	0.0217743
2020-07-28	16	f	1	2	silh-ellipse	right	0	328	2666	10.9333	88.8667	10.0083	nan	nan	0	0	0.0121254	0.0121254	0.694737	0.694737	1.45505	1.45505	83.3684	83.3684	-0.0121254
2020-07-28	16	f	1	2	silh-ellipse	right	0	397	2735	13.2333	91.1667	12.2999	nan	nan	0	0	-0.00320831	0.00320831	-0.183822	0.183822	-0.384997	0.384997	-22.0587	22.0587	0.00320831
2020-07-28	16	f	1	2	silh-ellipse	right	0	428	2766	14.2667	92.2	13.3332	nan	nan	0	0	-0.00869088	0.00869088	-0.497951	0.497951	-1.04291	1.04291	-59.7541	59.7541	0.00869088
2020-07-28	16	f	1	2	silh-ellipse	right	0	446	2784	14.8667	92.8	13.9499	nan	nan	0	0	0.0111369	0.0111369	0.638095	0.638095	1.33642	1.33642	76.5714	76.5714	-0.0111369
2020-07-28	16	f	1	2	silh-ellipse	right	0	515	2853	17.1667	95.1	16.2583	nan	nan	0	0	-0.00235704	0.00235704	-0.135049	0.135049	-0.282845	0.282845	-16.2058	16.2058	0.00235704
2020-07-28	16	f	1	2	silh-ellipse	right	0	529	2867	17.6333	95.5667	16.6999	nan	nan	0	0	0.0361133	0.0361133	2.06914	2.06914	4.33359	4.33359	248.297	248.297	-0.0361133
2020-07-28	16	f	1	2	silh-ellipse	right	0	546	2884	18.2	96.1333	17.2916	nan	nan	0	0	0.0110093	0.0110093	0.630784	0.630784	1.32111	1.32111	75.6941	75.6941	-0.0110093
2020-07-28	16	f	1	2	silh-ellipse	right	0	568	2906	18.9333	96.8667	17.9999	nan	nan	0	0	-0.0145703	0.0145703	-0.834814	0.834814	-1.74843	1.74843	-100.178	100.178	0.0145703
2020-07-28	16	f	1	2	silh-ellipse	right	0	587	2925	19.5667	97.5	18.6499	nan	nan	0	0	-0.0203588	0.0203588	-1.16648	1.16648	-2.44306	2.44306	-139.977	139.977	0.0203588
2020-07-28	16	f	1	2	silh-ellipse	right	0	624	2962	20.8	98.7333	19.8832	nan	nan	0	0	0.00122514	0.00122514	0.0701954	0.0701954	0.147017	0.147017	8.42345	8.42345	-0.00122514
2020-07-28	16	f	1	2	silh-ellipse	right	0	670	3008	22.3333	100.267	21.4082	nan	nan	0	0	0.00152579	0.00152579	0.0874215	0.0874215	0.183095	0.183095	10.4906	10.4906	-0.00152579
2020-07-28	16	f	1	2	silh-ellipse	right	0	722	3060	24.0667	102	23.1416	nan	nan	0	0	-0.00306453	0.00306453	-0.175584	0.175584	-0.367743	0.367743	-21.0701	21.0701	0.00306453
2020-07-28	16	f	1	2	silh-ellipse	right	0	763	3101	25.4333	103.367	24.6749	nan	nan	0	0	0.012083	0.012083	0.692302	0.692302	1.44995	1.44995	83.0763	83.0763	-0.012083
2020-07-28	16	f	1	2	silh-ellipse	right	0	811	3149	27.0333	104.967	26.2833	nan	nan	0	0	0.00298588	0.00298588	0.171078	0.171078	0.358305	0.358305	20.5294	20.5294	-0.00298588
2020-07-28	16	f	1	2	silh-ellipse	right	0	844	3182	28.1333	106.067	27.3832	nan	nan	0	0	0.00839499	0.00839499	0.480997	0.480997	1.0074	1.0074	57.7197	57.7197	-0.00839499
2020-07-28	16	f	1	2	silh-ellipse	right	0	887	3225	29.5667	107.5	28.7999	nan	nan	0	0	-0.0028698	0.0028698	-0.164427	0.164427	-0.344376	0.344376	-19.7313	19.7313	0.0028698
2020-07-28	16	f	1	2	silh-ellipse	right	0	930	3268	31	108.933	30.2332	nan	nan	0	0	0.00346842	0.00346842	0.198726	0.198726	0.41621	0.41621	23.8471	23.8471	-0.00346842
2020-07-28	16	f	1	2	silh-ellipse	right	0	958	3296	31.9333	109.867	31.1665	nan	nan	0	0	-0.00697777	0.00697777	-0.399797	0.399797	-0.837333	0.837333	-47.9756	47.9756	0.00697777
2020-07-28	16	f	1	2	silh-ellipse	right	0	1041	3379	34.7	112.633	33.9332	nan	nan	0	0	-0.00100582	0.00100582	-0.0576294	0.0576294	-0.120699	0.120699	-6.91552	6.91552	0.00100582
2020-07-28	16	f	1	2	silh-ellipse	right	0	1079	3417	35.9667	113.9	35.2249	nan	nan	0	0	0.00389867	0.00389867	0.223377	0.223377	0.46784	0.46784	26.8053	26.8053	-0.00389867
2020-07-28	16	f	1	2	silh-ellipse	right	0	1102	3440	36.7333	114.667	35.9832	nan	nan	0	0	-0.0133058	0.0133058	-0.762368	0.762368	-1.5967	1.5967	-91.4841	91.4841	0.0133058
2020-07-28	16	f	1	2	silh-ellipse	right	0	1137	3475	37.9	115.833	37.1582	nan	nan	0	0	0.0040735	0.0040735	0.233395	0.233395	0.48882	0.48882	28.0073	28.0073	-0.0040735
2020-07-28	16	f	1	2	silh-ellipse	right	0	1150	3488	38.3333	116.267	37.5916	nan	nan	0	0	0.00766165	0.00766165	0.43898	0.43898	0.919398	0.919398	52.6776	52.6776	-0.00766165
2020-07-28	16	f	1	2	silh-ellipse	right	0	1169	3507	38.9667	116.9	38.2082	nan	nan	0	0	-0.00496641	0.00496641	-0.284554	0.284554	-0.595969	0.595969	-34.1465	34.1465	0.00496641
2020-07-28	16	f	1	3	silh-ellipse	left	1	30	3537	1	117.9	0.0827277	1.053	60.3323	1.053	60.3323	-0.00406555	0.00406555	-0.232939	0.232939	-0.487866	0.487866	-27.9527	27.9527	-0.00406555
2020-07-28	16	f	1	3	silh-ellipse	left	1	49	3556	1.63333	118.533	0.699427	0.987247	56.5651	0.987247	56.5651	0.0386983	0.0386983	2.21725	2.21725	4.6438	4.6438	266.07	266.07	0.0386983
2020-07-28	16	f	1	3	silh-ellipse	left	1	116	3623	3.86667	120.767	2.93284	0.89974	51.5513	0.89974	51.5513	-0.0335631	0.0335631	-1.92302	1.92302	-4.02757	4.02757	-230.763	230.763	-0.0335631
2020-07-28	16	f	1	3	silh-ellipse	left	1	189	3696	6.3	123.2	5.3745	0.416898	23.8865	0.416898	23.8865	-0.00986088	0.00986088	-0.564987	0.564987	-1.18331	1.18331	-67.7984	67.7984	-0.00986088
2020-07-28	16	f	1	3	silh-ellipse	left	0	268	3775	8.93333	125.833	8.01613	nan	nan	0	0	-0.00359104	0.00359104	-0.205751	0.205751	-0.430924	0.430924	-24.6901	24.6901	-0.00359104
2020-07-28	16	f	1	3	silh-ellipse	left	0	349	3856	11.6333	128.533	10.7244	nan	nan	0	0	-0.0186544	0.0186544	-1.06882	1.06882	-2.23853	2.23853	-128.259	128.259	-0.0186544
2020-07-28	16	f	1	3	silh-ellipse	left	0	385	3892	12.8333	129.733	11.9077	nan	nan	0	0	0.00951221	0.00951221	0.545009	0.545009	1.14146	1.14146	65.4011	65.4011	0.00951221
2020-07-28	16	f	1	3	silh-ellipse	left	0	407	3914	13.5667	130.467	12.6411	nan	nan	0	0	0.00461402	0.00461402	0.264364	0.264364	0.553682	0.553682	31.7236	31.7236	0.00461402
2020-07-28	16	f	1	3	silh-ellipse	left	0	487	3994	16.2333	133.133	15.5077	nan	nan	0	0	-0.0010562	0.0010562	-0.060516	0.060516	-0.126744	0.126744	-7.26192	7.26192	-0.0010562
2020-07-28	16	f	1	3	silh-ellipse	left	0	508	4015	16.9333	133.833	16.2244	nan	nan	0	0	-0.0124316	0.0124316	-0.712276	0.712276	-1.49179	1.49179	-85.4731	85.4731	-0.0124316
2020-07-28	16	f	1	3	silh-ellipse	left	0	536	4043	17.8667	134.767	17.1494	nan	nan	0	0	0.00894046	0.00894046	0.512251	0.512251	1.07286	1.07286	61.4701	61.4701	0.00894046
2020-07-28	16	f	1	3	silh-ellipse	left	0	557	4064	18.5667	135.467	17.8411	nan	nan	0	0	-0.00422889	0.00422889	-0.242298	0.242298	-0.507467	0.507467	-29.0757	29.0757	-0.00422889
2020-07-28	16	f	1	3	silh-ellipse	left	0	583	4090	19.4333	136.333	18.7078	nan	nan	0	0	-0.00360916	0.00360916	-0.206789	0.206789	-0.433099	0.433099	-24.8147	24.8147	-0.00360916
2020-07-28	16	f	1	3	silh-ellipse	left	0	637	4144	21.2333	138.133	20.4995	nan	nan	0	0	-0.00648477	0.00648477	-0.37155	0.37155	-0.778173	0.778173	-44.586	44.586	-0.00648477
2020-07-28	16	f	1	3	silh-ellipse	left	0	685	4192	22.8333	139.733	22.5161	nan	nan	0	0	0.0127377	0.0127377	0.729814	0.729814	1.52852	1.52852	87.5777	87.5777	0.0127377
2020-07-28	16	f	1	3	silh-ellipse	left	0	732	4239	24.4	141.3	24.0744	nan	nan	0	0	0.00696286	0.00696286	0.398943	0.398943	0.835544	0.835544	47.8731	47.8731	0.00696286
2020-07-28	16	f	1	3	silh-ellipse	left	0	760	4267	25.3333	142.233	25.0327	nan	nan	0	0	-0.00346889	0.00346889	-0.198753	0.198753	-0.416267	0.416267	-23.8503	23.8503	-0.00346889
2020-07-28	16	f	1	3	silh-ellipse	left	0	845	4352	28.1667	145.067	27.8912	nan	nan	0	0	0.0192879	0.0192879	1.10512	1.10512	2.31455	2.31455	132.614	132.614	0.0192879
2020-07-28	16	f	1	3	silh-ellipse	left	0	908	4415	30.2667	147.167	29.9828	nan	nan	0	0	-0.00882021	0.00882021	-0.505361	0.505361	-1.05842	1.05842	-60.6433	60.6433	-0.00882021
2020-07-28	16	f	1	3	silh-ellipse	left	0	955	4462	31.8333	148.733	31.5494	nan	nan	0	0	0.00264416	0.00264416	0.151499	0.151499	0.317299	0.317299	18.1799	18.1799	0.00264416
2020-07-28	16	f	1	3	silh-ellipse	left	0	1006	4513	33.5333	150.433	33.2327	nan	nan	0	0	-0.00216382	0.00216382	-0.123978	0.123978	-0.259659	0.259659	-14.8774	14.8774	-0.00216382
2020-07-28	16	f	1	3	silh-ellipse	left	0	1060	4567	35.3333	152.233	35.0411	nan	nan	0	0	-0.00569318	0.00569318	-0.326195	0.326195	-0.683181	0.683181	-39.1434	39.1434	-0.00569318
2020-07-28	16	f	1	3	silh-ellipse	left	0	1086	4593	36.2	153.1	35.9411	nan	nan	0	0	0.00644346	0.00644346	0.369183	0.369183	0.773215	0.773215	44.302	44.302	0.00644346
2020-07-28	16	f	1	3	silh-ellipse	left	0	1129	4636	37.6333	154.533	37.4661	nan	nan	0	0	-0.00196935	0.00196935	-0.112836	0.112836	-0.236322	0.236322	-13.5403	13.5403	-0.00196935
2020-07-28	16	f	1	3	silh-ellipse	left	0	1150	4657	38.3333	155.233	38.1828	nan	nan	0	0	-0.00764275	0.00764275	-0.437897	0.437897	-0.91713	0.91713	-52.5477	52.5477	-0.00764275
2020-07-28	16	f	1	4	silh-ellipse	right	1	31	4707	1.03333	156.9	0.108327	1.04862	60.0817	1.04862	60.0817	-0.00225821	0.00225821	-0.129386	0.129386	-0.270985	0.270985	-15.5263	15.5263	0.00225821
2020-07-28	16	f	1	4	silh-ellipse	right	1	76	4752	2.53333	158.4	1.60009	0.89974	51.5513	0.89974	51.5513	-0.0323665	0.0323665	-1.85446	1.85446	-3.88398	3.88398	-222.536	222.536	0.0323665
2020-07-28	16	f	1	4	silh-ellipse	right	1	134	4810	4.46667	160.333	3.54172	0.836202	47.9108	0.836202	47.9108	-0.00460716	0.00460716	-0.263971	0.263971	-0.552859	0.552859	-31.6765	31.6765	0.00460716
2020-07-28	16	f	1	4	silh-ellipse	right	1	153	4829	5.1	160.967	4.16681	0.705687	40.4329	0.705687	40.4329	-0.00249293	0.00249293	-0.142834	0.142834	-0.299151	0.299151	-17.1401	17.1401	0.00249293
2020-07-28	16	f	1	4	silh-ellipse	right	1	198	4874	6.6	162.467	5.66679	0.416898	23.8865	0.416898	23.8865	0.0150168	0.0150168	0.8604	0.8604	1.80202	1.80202	103.248	103.248	-0.0150168
2020-07-28	16	f	1	4	silh-ellipse	right	1	220	4896	7.33333	163.2	6.42499	0.416898	23.8865	0.416898	23.8865	0.0178674	0.0178674	1.02373	1.02373	2.14409	2.14409	122.847	122.847	-0.0178674
2020-07-28	16	f	1	4	silh-ellipse	right	0	264	4940	8.8	164.667	7.89167	nan	nan	0	0	-0.0124103	0.0124103	-0.71106	0.71106	-1.48924	1.48924	-85.3272	85.3272	0.0124103
2020-07-28	16	f	1	4	silh-ellipse	right	0	290	4966	9.66667	165.533	8.74168	nan	nan	0	0	0.00879089	0.00879089	0.503681	0.503681	1.05491	1.05491	60.4417	60.4417	-0.00879089
2020-07-28	16	f	1	4	silh-ellipse	right	0	339	5015	11.3	167.167	10.3917	nan	nan	0	0	0.00227841	0.00227841	0.130543	0.130543	0.273409	0.273409	15.6652	15.6652	-0.00227841
2020-07-28	16	f	1	4	silh-ellipse	right	0	375	5051	12.5	168.367	11.5917	nan	nan	0	0	-0.0068885	0.0068885	-0.394682	0.394682	-0.82662	0.82662	-47.3618	47.3618	0.0068885
2020-07-28	16	f	1	4	silh-ellipse	right	0	497	5173	16.5667	172.433	15.6417	nan	nan	0	0	-0.00703158	0.00703158	-0.40288	0.40288	-0.84379	0.84379	-48.3456	48.3456	0.00703158
2020-07-28	16	f	1	4	silh-ellipse	right	0	532	5208	17.7333	173.6	16.8083	nan	nan	0	0	0.00791282	0.00791282	0.453371	0.453371	0.949539	0.949539	54.4046	54.4046	-0.00791282
2020-07-28	16	f	1	4	silh-ellipse	right	0	564	5240	18.8	174.667	17.8833	nan	nan	0	0	0.00588958	0.00588958	0.337448	0.337448	0.70675	0.70675	40.4938	40.4938	-0.00588958
2020-07-28	16	f	1	4	silh-ellipse	right	0	599	5275	19.9667	175.833	19.0583	nan	nan	0	0	-0.00636005	0.00636005	-0.364404	0.364404	-0.763206	0.763206	-43.7285	43.7285	0.00636005
2020-07-28	16	f	1	4	silh-ellipse	right	0	707	5383	23.5667	179.433	22.6585	nan	nan	0	0	-0.00492816	0.00492816	-0.282363	0.282363	-0.591379	0.591379	-33.8835	33.8835	0.00492816
2020-07-28	16	f	1	4	silh-ellipse	right	0	745	5421	24.8333	180.7	23.9084	nan	nan	0	0	0.0167706	0.0167706	0.960884	0.960884	2.01247	2.01247	115.306	115.306	-0.0167706
2020-07-28	16	f	1	4	silh-ellipse	right	0	762	5438	25.4	181.267	24.4917	nan	nan	0	0	0.0319408	0.0319408	1.83007	1.83007	3.8329	3.8329	219.609	219.609	-0.0319408
2020-07-28	16	f	1	4	silh-ellipse	right	0	859	5535	28.6333	184.5	27.7167	nan	nan	0	0	0.0174231	0.0174231	0.998273	0.998273	2.09078	2.09078	119.793	119.793	-0.0174231
2020-07-28	16	f	1	4	silh-ellipse	right	0	881	5557	29.3667	185.233	28.45	nan	nan	0	0	-0.018896	0.018896	-1.08266	1.08266	-2.26752	2.26752	-129.919	129.919	0.018896
2020-07-28	16	f	1	4	silh-ellipse	right	0	973	5649	32.4333	188.3	31.5251	nan	nan	0	0	-0.00787234	0.00787234	-0.451052	0.451052	-0.94468	0.94468	-54.1262	54.1262	0.00787234
2020-07-28	16	f	1	4	silh-ellipse	right	0	1002	5678	33.4	189.267	32.4833	nan	nan	0	0	-0.00413097	0.00413097	-0.236687	0.236687	-0.495716	0.495716	-28.4024	28.4024	0.00413097
2020-07-28	16	f	1	4	silh-ellipse	right	0	1057	5733	35.2333	191.1	34.325	nan	nan	0	0	0.00135602	0.00135602	0.0776943	0.0776943	0.162723	0.162723	9.32332	9.32332	-0.00135602
2020-07-28	16	f	1	4	silh-ellipse	right	0	1149	5825	38.3	194.167	37.375	nan	nan	0	0	-0.00701707	0.00701707	-0.402048	0.402048	-0.842048	0.842048	-48.2458	48.2458	0.00701707
2020-07-28	16	f	1	5	silh-ellipse	right	1	54	5899	1.8	196.633	0.891873	0.967875	55.4551	0.967875	55.4551	0.00601886	0.00601886	0.344855	0.344855	0.722263	0.722263	41.3826	41.3826	-0.00601886
2020-07-28	16	f	1	5	silh-ellipse	right	1	67	5912	2.23333	197.067	1.30834	0.911215	52.2088	0.911215	52.2088	0.0251127	0.0251127	1.43885	1.43885	3.01352	3.01352	172.662	172.662	-0.0251127
2020-07-28	16	f	1	5	silh-ellipse	right	1	136	5981	4.53333	199.367	3.60001	0.823287	47.1708	0.823287	47.1708	-0.0278864	0.0278864	-1.59777	1.59777	-3.34637	3.34637	-191.733	191.733	0.0278864
2020-07-28	16	f	1	5	silh-ellipse	right	1	191	6036	6.36667	201.2	5.45001	0.416898	23.8865	0.416898	23.8865	0.0129176	0.0129176	0.740121	0.740121	1.55011	1.55011	88.8146	88.8146	-0.0129176
2020-07-28	16	f	1	5	silh-ellipse	right	0	273	6118	9.1	203.933	8.23338	nan	nan	0	0	-0.0134673	0.0134673	-0.771619	0.771619	-1.61607	1.61607	-92.5942	92.5942	0.0134673
2020-07-28	16	f	1	5	silh-ellipse	right	0	316	6161	10.5333	205.367	9.67511	nan	nan	0	0	0.00214186	0.00214186	0.12272	0.12272	0.257023	0.257023	14.7264	14.7264	-0.00214186
2020-07-28	16	f	1	5	silh-ellipse	right	0	352	6197	11.7333	206.567	10.8835	nan	nan	0	0	0.00553723	0.00553723	0.31726	0.31726	0.664468	0.664468	38.0712	38.0712	-0.00553723
2020-07-28	16	f	1	5	silh-ellipse	right	0	410	6255	13.6667	208.5	12.825	nan	nan	0	0	-0.0034705	0.0034705	-0.198845	0.198845	-0.41646	0.41646	-23.8614	23.8614	0.0034705
2020-07-28	16	f	1	5	silh-ellipse	right	0	468	6313	15.6	210.433	14.7501	nan	nan	0	0	0.00966076	0.00966076	0.55352	0.55352	1.15929	1.15929	66.4225	66.4225	-0.00966076
2020-07-28	16	f	1	5	silh-ellipse	right	0	508	6353	16.9333	211.767	16.0667	nan	nan	0	0	0.00654737	0.00654737	0.375136	0.375136	0.785684	0.785684	45.0164	45.0164	-0.00654737
2020-07-28	16	f	1	5	silh-ellipse	right	0	641	6486	21.3667	216.2	20.5	nan	nan	0	0	-0.00831559	0.00831559	-0.476448	0.476448	-0.997871	0.997871	-57.1738	57.1738	0.00831559
2020-07-28	16	f	1	5	silh-ellipse	right	0	688	6533	22.9333	217.767	22.0833	nan	nan	0	0	0.00852781	0.00852781	0.488608	0.488608	1.02334	1.02334	58.6329	58.6329	-0.00852781
2020-07-28	16	f	1	5	silh-ellipse	right	0	742	6587	24.7333	219.567	23.8667	nan	nan	0	0	-0.0156888	0.0156888	-0.8989	0.8989	-1.88265	1.88265	-107.868	107.868	0.0156888
2020-07-28	16	f	1	5	silh-ellipse	right	0	795	6640	26.5	221.333	25.6417	nan	nan	0	0	-0.00131612	0.00131612	-0.0754081	0.0754081	-0.157934	0.157934	-9.04898	9.04898	0.00131612
2020-07-28	16	f	1	5	silh-ellipse	right	0	844	6689	28.1333	222.967	27.2667	nan	nan	0	0	0.00757768	0.00757768	0.434169	0.434169	0.909321	0.909321	52.1003	52.1003	-0.00757768
2020-07-28	16	f	1	5	silh-ellipse	right	0	918	6763	30.6	225.433	29.7417	nan	nan	0	0	-0.00454603	0.00454603	-0.260468	0.260468	-0.545524	0.545524	-31.2562	31.2562	0.00454603
2020-07-28	16	f	1	5	silh-ellipse	right	0	969	6814	32.3	227.133	31.4584	nan	nan	0	0	0.0156985	0.0156985	0.899456	0.899456	1.88382	1.88382	107.935	107.935	-0.0156985
2020-07-28	16	f	1	5	silh-ellipse	right	0	1018	6863	33.9333	228.767	33.1417	nan	nan	0	0	0.00366883	0.00366883	0.210209	0.210209	0.44026	0.44026	25.225	25.225	-0.00366883
2020-07-28	16	f	1	5	silh-ellipse	right	0	1051	6896	35.0333	229.867	34.3251	nan	nan	0	0	0.00299091	0.00299091	0.171366	0.171366	0.358909	0.358909	20.564	20.564	-0.00299091
2020-07-28	16	f	1	5	silh-ellipse	right	0	1090	6935	36.3333	231.167	35.6	nan	nan	0	0	0.00783323	0.00783323	0.448811	0.448811	0.939988	0.939988	53.8574	53.8574	-0.00783323
2020-07-28	16	f	1	5	silh-ellipse	right	0	1136	6981	37.8667	232.7	37.1501	nan	nan	0	0	-0.00372569	0.00372569	-0.213467	0.213467	-0.447083	0.447083	-25.616	25.616	0.00372569
2020-07-28	16	f	1	5	silh-ellipse	right	0	1160	7005	38.6667	233.5	37.95	nan	nan	0	0	-0.00964665	0.00964665	-0.552712	0.552712	-1.1576	1.1576	-66.3255	66.3255	0.00964665
2020-07-28	16	f	1	6	silh-ellipse	left	1	64	7078	2.13333	235.933	1.20002	0.92236	52.8473	0.92236	52.8473	0.0255036	0.0255036	1.46125	1.46125	3.06043	3.06043	175.35	175.35	0.0255036
2020-07-28	16	f	1	6	silh-ellipse	left	1	143	7157	4.76667	238.567	3.975	0.782274	44.821	0.782274	44.821	-0.0204776	0.0204776	-1.17328	1.17328	-2.45731	2.45731	-140.793	140.793	-0.0204776
2020-07-28	16	f	1	6	silh-ellipse	left	0	383	7397	12.7667	246.567	12.375	nan	nan	0	0	0.0013363	0.0013363	0.0765645	0.0765645	0.160356	0.160356	9.18774	9.18774	0.0013363
2020-07-28	16	f	1	6	silh-ellipse	left	0	443	7457	14.7667	248.567	14.3751	nan	nan	0	0	-0.0321171	0.0321171	-1.84018	1.84018	-3.85405	3.85405	-220.821	220.821	-0.0321171
2020-07-28	16	f	1	6	silh-ellipse	left	0	514	7528	17.1333	250.933	16.7417	nan	nan	0	0	-0.00111214	0.00111214	-0.0637207	0.0637207	-0.133456	0.133456	-7.64648	7.64648	-0.00111214
2020-07-28	16	f	1	6	silh-ellipse	left	0	545	7559	18.1667	251.967	17.7667	nan	nan	0	0	0.0155199	0.0155199	0.889223	0.889223	1.86239	1.86239	106.707	106.707	0.0155199
2020-07-28	16	f	1	6	silh-ellipse	left	0	571	7585	19.0333	252.833	18.875	nan	nan	0	0	0.00239746	0.00239746	0.137364	0.137364	0.287695	0.287695	16.4837	16.4837	0.00239746
2020-07-28	16	f	1	6	silh-ellipse	left	0	618	7632	20.6	254.4	20.6251	nan	nan	0	0	-0.00882444	0.00882444	-0.505603	0.505603	-1.05893	1.05893	-60.6724	60.6724	-0.00882444
2020-07-28	16	f	1	6	silh-ellipse	left	0	644	7658	21.4667	255.267	21.4751	nan	nan	0	0	-0.00685427	0.00685427	-0.392721	0.392721	-0.822512	0.822512	-47.1265	47.1265	-0.00685427
2020-07-28	16	f	1	6	silh-ellipse	left	0	680	7694	22.6667	256.467	22.6917	nan	nan	0	0	0.00842978	0.00842978	0.482991	0.482991	1.01157	1.01157	57.9589	57.9589	0.00842978
2020-07-28	16	f	1	6	silh-ellipse	left	0	708	7722	23.6	257.4	23.6168	nan	nan	0	0	0.00779328	0.00779328	0.446522	0.446522	0.935194	0.935194	53.5826	53.5826	0.00779328
2020-07-28	16	f	1	6	silh-ellipse	left	0	745	7759	24.8333	258.633	24.8334	nan	nan	0	0	-0.0121865	0.0121865	-0.698235	0.698235	-1.46238	1.46238	-83.7882	83.7882	-0.0121865
2020-07-28	16	f	1	6	silh-ellipse	left	0	803	7817	26.7667	260.567	27.3668	nan	nan	0	0	-0.0056939	0.0056939	-0.326237	0.326237	-0.683268	0.683268	-39.1484	39.1484	-0.0056939
2020-07-28	16	f	1	6	silh-ellipse	left	0	838	7852	27.9333	261.733	28.5501	nan	nan	0	0	0.0017872	0.0017872	0.102399	0.102399	0.214464	0.214464	12.2879	12.2879	0.0017872
2020-07-28	16	f	1	6	silh-ellipse	left	0	869	7883	28.9667	262.767	29.5667	nan	nan	0	0	0.00855836	0.00855836	0.490358	0.490358	1.027	1.027	58.843	58.843	0.00855836
2020-07-28	16	f	1	6	silh-ellipse	left	0	903	7917	30.1	263.9	30.7	nan	nan	0	0	-0.00946234	0.00946234	-0.542152	0.542152	-1.13548	1.13548	-65.0582	65.0582	-0.00946234
2020-07-28	16	f	1	6	silh-ellipse	left	0	946	7960	31.5333	265.333	32.3584	nan	nan	0	0	-0.00372862	0.00372862	-0.213634	0.213634	-0.447434	0.447434	-25.6361	25.6361	-0.00372862
2020-07-28	16	f	1	6	silh-ellipse	left	0	989	8003	32.9667	266.767	33.7668	nan	nan	0	0	0.00173184	0.00173184	0.0992273	0.0992273	0.207821	0.207821	11.9073	11.9073	0.00173184
2020-07-28	16	f	1	6	silh-ellipse	left	0	1041	8055	34.7	268.5	35.5084	nan	nan	0	0	-0.0123388	0.0123388	-0.70696	0.70696	-1.48065	1.48065	-84.8352	84.8352	-0.0123388
2020-07-28	16	f	1	6	silh-ellipse	left	0	1092	8106	36.4	270.2	37.2001	nan	nan	0	0	0.00115991	0.00115991	0.0664578	0.0664578	0.139189	0.139189	7.97494	7.97494	0.00115991
2020-07-28	16	f	1	6	silh-ellipse	left	0	1119	8133	37.3	271.1	38.1251	nan	nan	0	0	0.00641451	0.00641451	0.367524	0.367524	0.769741	0.769741	44.1029	44.1029	0.00641451
2020-07-28	16	f	1	6	silh-ellipse	left	0	1169	8183	38.9667	272.767	39.7917	nan	nan	0	0	-0.00469126	0.00469126	-0.268789	0.268789	-0.562951	0.562951	-32.2547	32.2547	-0.00469126
2020-07-28	16	f	1	7	silh-ellipse	left	1	90	8273	3	275.767	2.09165	0.89974	51.5513	0.89974	51.5513	0.00907609	0.00907609	0.520021	0.520021	1.08913	1.08913	62.4026	62.4026	0.00907609
2020-07-28	16	f	1	7	silh-ellipse	left	1	119	8302	3.96667	276.733	3.03341	0.89974	51.5513	0.89974	51.5513	0.00618492	0.00618492	0.35437	0.35437	0.74219	0.74219	42.5243	42.5243	0.00618492
2020-07-28	16	f	1	7	silh-ellipse	left	1	161	8344	5.36667	278.133	4.44164	0.64871	37.1684	0.64871	37.1684	0.0128996	0.0128996	0.739095	0.739095	1.54796	1.54796	88.6913	88.6913	0.0128996
2020-07-28	16	f	1	7	silh-ellipse	left	1	194	8377	6.46667	279.233	5.54165	0.416898	23.8865	0.416898	23.8865	-0.00892517	0.00892517	-0.511374	0.511374	-1.07102	1.07102	-61.3649	61.3649	-0.00892517
2020-07-28	16	f	1	7	silh-ellipse	left	1	234	8417	7.8	280.567	6.89164	0.416898	23.8865	0.416898	23.8865	-0.00797811	0.00797811	-0.457112	0.457112	-0.957373	0.957373	-54.8534	54.8534	-0.00797811
2020-07-28	16	f	1	7	silh-ellipse	left	1	249	8432	8.3	281.067	7.39165	0.298989	17.1308	0.298989	17.1308	-0.00934205	0.00934205	-0.53526	0.53526	-1.12105	1.12105	-64.2312	64.2312	-0.00934205
2020-07-28	16	f	1	7	silh-ellipse	left	0	342	8525	11.4	284.167	10.4667	nan	nan	0	0	0.00388325	0.00388325	0.222494	0.222494	0.46599	0.46599	26.6993	26.6993	0.00388325
2020-07-28	16	f	1	7	silh-ellipse	left	0	433	8616	14.4333	287.2	13.5251	nan	nan	0	0	-0.0104604	0.0104604	-0.599337	0.599337	-1.25525	1.25525	-71.9204	71.9204	-0.0104604
2020-07-28	16	f	1	7	silh-ellipse	left	0	495	8678	16.5	289.267	15.5667	nan	nan	0	0	0.00584779	0.00584779	0.335054	0.335054	0.701735	0.701735	40.2065	40.2065	0.00584779
2020-07-28	16	f	1	7	silh-ellipse	left	0	522	8705	17.4	290.167	16.4833	nan	nan	0	0	-0.00117659	0.00117659	-0.0674137	0.0674137	-0.141191	0.141191	-8.08964	8.08964	-0.00117659
2020-07-28	16	f	1	7	silh-ellipse	left	0	554	8737	18.4667	291.233	17.5334	nan	nan	0	0	0.00878965	0.00878965	0.50361	0.50361	1.05476	1.05476	60.4332	60.4332	0.00878965
2020-07-28	16	f	1	7	silh-ellipse	left	0	577	8760	19.2333	292	18.3001	nan	nan	0	0	0.0117566	0.0117566	0.673605	0.673605	1.4108	1.4108	80.8326	80.8326	0.0117566
2020-07-28	16	f	1	7	silh-ellipse	left	0	642	8825	21.4	294.167	20.575	nan	nan	0	0	-0.0155772	0.0155772	-0.89251	0.89251	-1.86927	1.86927	-107.101	107.101	-0.0155772
2020-07-28	16	f	1	7	silh-ellipse	left	0	675	8858	22.5	295.267	21.9751	nan	nan	0	0	0.00762123	0.00762123	0.436664	0.436664	0.914548	0.914548	52.3997	52.3997	0.00762123
2020-07-28	16	f	1	7	silh-ellipse	left	0	727	8910	24.2333	297	23.7001	nan	nan	0	0	-0.0119893	0.0119893	-0.686934	0.686934	-1.43871	1.43871	-82.4321	82.4321	-0.0119893
2020-07-28	16	f	1	7	silh-ellipse	left	0	766	8949	25.5333	298.3	25.0168	nan	nan	0	0	0.00610585	0.00610585	0.34984	0.34984	0.732702	0.732702	41.9807	41.9807	0.00610585
2020-07-28	16	f	1	7	silh-ellipse	left	0	805	8988	26.8333	299.6	26.3251	nan	nan	0	0	0.00324697	0.00324697	0.186038	0.186038	0.389637	0.389637	22.3245	22.3245	0.00324697
2020-07-28	16	f	1	7	silh-ellipse	left	0	829	9012	27.6333	300.4	27.1001	nan	nan	0	0	0.00609729	0.00609729	0.349349	0.349349	0.731675	0.731675	41.9219	41.9219	0.00609729
2020-07-28	16	f	1	7	silh-ellipse	left	0	890	9073	29.6667	302.433	29.1333	nan	nan	0	0	0.00206857	0.00206857	0.11852	0.11852	0.248229	0.248229	14.2225	14.2225	0.00206857
2020-07-28	16	f	1	7	silh-ellipse	left	0	926	9109	30.8667	303.633	30.35	nan	nan	0	0	-0.020166	0.020166	-1.15542	1.15542	-2.41992	2.41992	-138.651	138.651	-0.020166
2020-07-28	16	f	1	7	silh-ellipse	left	0	1028	9211	34.2667	307.033	33.7585	nan	nan	0	0	-0.00518921	0.00518921	-0.29732	0.29732	-0.622705	0.622705	-35.6784	35.6784	-0.00518921
2020-07-28	16	f	1	7	silh-ellipse	left	0	1129	9312	37.6333	310.4	37.1168	nan	nan	0	0	0.00165797	0.00165797	0.0949945	0.0949945	0.198956	0.198956	11.3993	11.3993	0.00165797
2020-07-28	16	f	1	8	silh-ellipse	right	1	64	9416	2.13333	313.867	1.22519	0.92236	52.8473	0.92236	52.8473	-0.0152023	0.0152023	-0.871026	0.871026	-1.82427	1.82427	-104.523	104.523	0.0152023
2020-07-28	16	f	1	8	silh-ellipse	right	0	472	9824	15.7333	327.467	14.8833	nan	nan	0	0	-0.0024507	0.0024507	-0.140415	0.140415	-0.294084	0.294084	-16.8498	16.8498	0.0024507
2020-07-28	16	f	1	8	silh-ellipse	right	0	553	9905	18.4333	330.167	17.575	nan	nan	0	0	0.0140531	0.0140531	0.805182	0.805182	1.68637	1.68637	96.6219	96.6219	-0.0140531
2020-07-28	16	f	1	8	silh-ellipse	right	0	601	9953	20.0333	331.767	19.1916	nan	nan	0	0	-0.00208518	0.00208518	-0.119472	0.119472	-0.250222	0.250222	-14.3366	14.3366	0.00208518
2020-07-28	16	f	1	8	silh-ellipse	right	0	642	9994	21.4	333.133	20.5417	nan	nan	0	0	0.00393232	0.00393232	0.225305	0.225305	0.471878	0.471878	27.0366	27.0366	-0.00393232
2020-07-28	16	f	1	8	silh-ellipse	right	0	671	10023	22.3667	334.1	21.5083	nan	nan	0	0	-0.011151	0.011151	-0.638903	0.638903	-1.33812	1.33812	-76.6684	76.6684	0.011151
2020-07-28	16	f	1	8	silh-ellipse	right	0	729	10081	24.3	336.033	23.45	nan	nan	0	0	0.00643638	0.00643638	0.368777	0.368777	0.772365	0.772365	44.2533	44.2533	-0.00643638
2020-07-28	16	f	1	8	silh-ellipse	right	0	764	10116	25.4667	337.2	24.6249	nan	nan	0	0	0.00170482	0.00170482	0.0976792	0.0976792	0.204579	0.204579	11.7215	11.7215	-0.00170482
2020-07-28	16	f	1	8	silh-ellipse	right	0	787	10139	26.2333	337.967	25.3667	nan	nan	0	0	0.00867502	0.00867502	0.497042	0.497042	1.041	1.041	59.6451	59.6451	-0.00867502
2020-07-28	16	f	1	8	silh-ellipse	right	0	880	10232	29.3333	341.067	28.475	nan	nan	0	0	0.0139271	0.0139271	0.797965	0.797965	1.67125	1.67125	95.7558	95.7558	-0.0139271
2020-07-28	16	f	1	8	silh-ellipse	right	0	925	10277	30.8333	342.567	29.9917	nan	nan	0	0	-0.00592873	0.00592873	-0.339691	0.339691	-0.711448	0.711448	-40.763	40.763	0.00592873
2020-07-28	16	f	1	8	silh-ellipse	right	0	1012	10364	33.7333	345.467	32.8832	nan	nan	0	0	0.0184672	0.0184672	1.05809	1.05809	2.21607	2.21607	126.971	126.971	-0.0184672
2020-07-28	16	f	1	8	silh-ellipse	right	0	1109	10461	36.9667	348.7	36.1249	nan	nan	0	0	0.0119165	0.0119165	0.682765	0.682765	1.42998	1.42998	81.9318	81.9318	-0.0119165
2020-07-28	16	f	1	9	silh-ellipse	left	1	41	10562	1.36667	352.067	0.450016	1.01653	58.243	1.01653	58.243	-0.0116036	0.0116036	-0.66484	0.66484	-1.39244	1.39244	-79.7808	79.7808	-0.0116036
2020-07-28	16	f	1	9	silh-ellipse	left	1	146	10667	4.86667	355.567	3.94166	0.759492	43.5157	0.759492	43.5157	-0.00955011	0.00955011	-0.547181	0.547181	-1.14601	1.14601	-65.6617	65.6617	-0.00955011
2020-07-28	16	f	1	9	silh-ellipse	left	1	191	10712	6.36667	357.067	5.56668	0.416898	23.8865	0.416898	23.8865	-0.0156019	0.0156019	-0.893923	0.893923	-1.87223	1.87223	-107.271	107.271	-0.0156019
2020-07-28	16	f	1	9	silh-ellipse	left	1	235	10756	7.83333	358.533	7.33334	0.416898	23.8865	0.416898	23.8865	-0.0181973	0.0181973	-1.04263	1.04263	-2.18368	2.18368	-125.116	125.116	-0.0181973
2020-07-28	16	f	1	9	silh-ellipse	left	0	265	10786	8.83333	359.533	8.34167	nan	nan	0	0	-0.0249964	0.0249964	-1.43219	1.43219	-2.99957	2.99957	-171.863	171.863	-0.0249964
2020-07-28	16	f	1	9	silh-ellipse	left	0	289	10810	9.63333	360.333	9.14166	nan	nan	0	0	-0.013059	0.013059	-0.748225	0.748225	-1.56708	1.56708	-89.787	89.787	-0.013059
2020-07-28	16	f	1	9	silh-ellipse	left	0	348	10869	11.6	362.3	11.1167	nan	nan	0	0	-0.0198871	0.0198871	-1.13945	1.13945	-2.38645	2.38645	-136.734	136.734	-0.0198871
2020-07-28	16	f	1	9	silh-ellipse	left	0	405	10926	13.5	364.2	13.0083	nan	nan	0	0	0.00280056	0.00280056	0.16046	0.16046	0.336067	0.336067	19.2552	19.2552	0.00280056
2020-07-28	16	f	1	9	silh-ellipse	left	0	450	10971	15	365.7	14.5	nan	nan	0	0	-0.0136059	0.0136059	-0.779563	0.779563	-1.63271	1.63271	-93.5476	93.5476	-0.0136059
2020-07-28	16	f	1	9	silh-ellipse	left	0	477	10998	15.9	366.6	15.4251	nan	nan	0	0	-0.0119627	0.0119627	-0.68541	0.68541	-1.43552	1.43552	-82.2492	82.2492	-0.0119627
2020-07-28	16	f	1	9	silh-ellipse	left	0	555	11076	18.5	369.2	18.0084	nan	nan	0	0	-0.0276385	0.0276385	-1.58357	1.58357	-3.31662	3.31662	-190.029	190.029	-0.0276385
2020-07-28	16	f	1	9	silh-ellipse	left	0	584	11105	19.4667	370.167	18.9918	nan	nan	0	0	0.0167491	0.0167491	0.959652	0.959652	2.00989	2.00989	115.158	115.158	0.0167491
2020-07-28	16	f	1	9	silh-ellipse	left	0	617	11138	20.5667	371.267	20.075	nan	nan	0	0	0.00387979	0.00387979	0.222296	0.222296	0.465575	0.465575	26.6755	26.6755	0.00387979
2020-07-28	16	f	1	9	silh-ellipse	left	0	660	11181	22	372.7	21.5083	nan	nan	0	0	0.00265883	0.00265883	0.15234	0.15234	0.319059	0.319059	18.2808	18.2808	0.00265883
2020-07-28	16	f	1	9	silh-ellipse	left	0	702	11223	23.4	374.1	22.9251	nan	nan	0	0	-0.0025532	0.0025532	-0.146288	0.146288	-0.306384	0.306384	-17.5545	17.5545	-0.0025532
2020-07-28	16	f	1	9	silh-ellipse	left	0	754	11275	25.1333	375.833	24.6417	nan	nan	0	0	0.00967717	0.00967717	0.554461	0.554461	1.16126	1.16126	66.5353	66.5353	0.00967717
2020-07-28	16	f	1	9	silh-ellipse	left	0	780	11301	26	376.7	25.5	nan	nan	0	0	0.010502	0.010502	0.601718	0.601718	1.26024	1.26024	72.2062	72.2062	0.010502
2020-07-28	16	f	1	9	silh-ellipse	left	0	818	11339	27.2667	377.967	26.7667	nan	nan	0	0	-0.00648917	0.00648917	-0.371802	0.371802	-0.7787	0.7787	-44.6162	44.6162	-0.00648917
2020-07-28	16	f	1	9	silh-ellipse	left	0	855	11376	28.5	379.2	28.1167	nan	nan	0	0	-0.0060445	0.0060445	-0.346324	0.346324	-0.72534	0.72534	-41.5589	41.5589	-0.0060445
2020-07-28	16	f	1	9	silh-ellipse	left	0	904	11425	30.1333	380.833	29.7333	nan	nan	0	0	0.0125923	0.0125923	0.721483	0.721483	1.51107	1.51107	86.578	86.578	0.0125923
2020-07-28	16	f	1	9	silh-ellipse	left	0	922	11443	30.7333	381.433	30.3417	nan	nan	0	0	0.0106487	0.0106487	0.610124	0.610124	1.27784	1.27784	73.2148	73.2148	0.0106487
2020-07-28	16	f	1	9	silh-ellipse	left	0	964	11485	32.1333	382.833	31.75	nan	nan	0	0	-0.00205254	0.00205254	-0.117602	0.117602	-0.246305	0.246305	-14.1122	14.1122	-0.00205254
2020-07-28	16	f	1	9	silh-ellipse	left	0	1001	11522	33.3667	384.067	32.9833	nan	nan	0	0	0.00937509	0.00937509	0.537153	0.537153	1.12501	1.12501	64.4584	64.4584	0.00937509
2020-07-28	16	f	1	9	silh-ellipse	left	0	1029	11550	34.3	385	33.9167	nan	nan	0	0	0.00218741	0.00218741	0.125329	0.125329	0.262489	0.262489	15.0395	15.0395	0.00218741
2020-07-28	16	f	1	9	silh-ellipse	left	0	1081	11602	36.0333	386.733	35.6584	nan	nan	0	0	-0.00638697	0.00638697	-0.365946	0.365946	-0.766437	0.766437	-43.9136	43.9136	-0.00638697
2020-07-28	16	f	1	9	silh-ellipse	left	0	1123	11644	37.4333	388.133	37.05	nan	nan	0	0	-0.0114288	0.0114288	-0.654822	0.654822	-1.37146	1.37146	-78.5786	78.5786	-0.0114288
2020-07-28	16	f	2	0	bio-rand	left	0	14	14	0.466667	0.466667	-0.441708	nan	nan	0	0	0.00661712	0.00661712	0.379133	0.379133	0.794055	0.794055	45.496	45.496	0.00661712
2020-07-28	16	f	2	0	bio-rand	left	1	38	38	1.26667	1.26667	0.333284	1.02714	58.8509	1.02714	58.8509	-0.00366831	0.00366831	-0.210179	0.210179	-0.440198	0.440198	-25.2215	25.2215	-0.00366831
2020-07-28	16	f	2	0	bio-rand	left	1	62	62	2.06667	2.06667	1.1499	0.932559	53.4317	0.932559	53.4317	-0.0398508	0.0398508	-2.28328	2.28328	-4.7821	4.7821	-273.994	273.994	-0.0398508
2020-07-28	16	f	2	0	bio-rand	left	1	134	134	4.46667	4.46667	3.54986	0.836202	47.9108	0.836202	47.9108	0.0444247	0.0444247	2.54535	2.54535	5.33096	5.33096	305.442	305.442	0.0444247
2020-07-28	16	f	2	0	bio-rand	left	1	209	209	6.96667	6.96667	6.04161	0.416898	23.8865	0.416898	23.8865	0.012545	0.012545	0.718778	0.718778	1.50541	1.50541	86.2534	86.2534	0.012545
2020-07-28	16	f	2	0	bio-rand	left	0	493	493	16.4333	16.4333	15.5083	nan	nan	0	0	-0.0107551	0.0107551	-0.616221	0.616221	-1.29061	1.29061	-73.9465	73.9465	-0.0107551
2020-07-28	16	f	2	0	bio-rand	left	0	518	518	17.2667	17.2667	16.3499	nan	nan	0	0	0.0199417	0.0199417	1.14258	1.14258	2.393	2.393	137.109	137.109	0.0199417
2020-07-28	16	f	2	0	bio-rand	left	0	565	565	18.8333	18.8333	17.925	nan	nan	0	0	-0.00500241	0.00500241	-0.286617	0.286617	-0.60029	0.60029	-34.3941	34.3941	-0.00500241
2020-07-28	16	f	2	0	bio-rand	left	0	594	594	19.8	19.8	18.8749	nan	nan	0	0	0.00190177	0.00190177	0.108963	0.108963	0.228212	0.228212	13.0756	13.0756	0.00190177
2020-07-28	16	f	2	0	bio-rand	left	0	701	701	23.3667	23.3667	22.45	nan	nan	0	0	-0.0174834	0.0174834	-1.00173	1.00173	-2.09801	2.09801	-120.207	120.207	-0.0174834
2020-07-28	16	f	2	0	bio-rand	left	0	718	718	23.9333	23.9333	23.0082	nan	nan	0	0	-0.00995723	0.00995723	-0.570507	0.570507	-1.19487	1.19487	-68.4608	68.4608	-0.00995723
2020-07-28	16	f	2	0	bio-rand	left	0	741	741	24.7	24.7	23.7917	nan	nan	0	0	0.00479846	0.00479846	0.274932	0.274932	0.575816	0.575816	32.9918	32.9918	0.00479846
2020-07-28	16	f	2	0	bio-rand	left	0	771	771	25.7	25.7	24.7916	nan	nan	0	0	0.0117665	0.0117665	0.674171	0.674171	1.41198	1.41198	80.9006	80.9006	0.0117665
2020-07-28	16	f	2	0	bio-rand	left	0	833	833	27.7667	27.7667	26.8332	nan	nan	0	0	-0.00104621	0.00104621	-0.0599432	0.0599432	-0.125545	0.125545	-7.19319	7.19319	-0.00104621
2020-07-28	16	f	2	0	bio-rand	left	0	856	856	28.5333	28.5333	27.6082	nan	nan	0	0	-0.00925025	0.00925025	-0.530001	0.530001	-1.11003	1.11003	-63.6001	63.6001	-0.00925025
2020-07-28	16	f	2	0	bio-rand	left	0	884	884	29.4667	29.4667	28.5582	nan	nan	0	0	0.0145459	0.0145459	0.833418	0.833418	1.74551	1.74551	100.01	100.01	0.0145459
2020-07-28	16	f	2	0	bio-rand	left	0	900	900	30	30	29.0666	nan	nan	0	0	0.00950557	0.00950557	0.544629	0.544629	1.14067	1.14067	65.3555	65.3555	0.00950557
2020-07-28	16	f	2	0	bio-rand	left	0	938	938	31.2667	31.2667	30.3583	nan	nan	0	0	0.00975124	0.00975124	0.558705	0.558705	1.17015	1.17015	67.0446	67.0446	0.00975124
2020-07-28	16	f	2	0	bio-rand	left	0	1090	1090	36.3333	36.3333	35.3999	nan	nan	0	0	0.00469988	0.00469988	0.269283	0.269283	0.563985	0.563985	32.314	32.314	0.00469988
2020-07-28	16	f	2	0	bio-rand	left	0	1131	1131	37.7	37.7	36.7749	nan	nan	0	0	-0.0070049	0.0070049	-0.401351	0.401351	-0.840588	0.840588	-48.1622	48.1622	-0.0070049
2020-07-28	16	f	2	1	bio-rand	right	1	68	1237	2.26667	41.2333	1.35842	0.906531	51.9404	0.906531	51.9404	0.0105059	0.0105059	0.601943	0.601943	1.26071	1.26071	72.2332	72.2332	-0.0105059
2020-07-28	16	f	2	1	bio-rand	right	1	118	1287	3.93333	42.9	3.02509	0.89974	51.5513	0.89974	51.5513	0.00970947	0.00970947	0.556312	0.556312	1.16514	1.16514	66.7574	66.7574	-0.00970947
2020-07-28	16	f	2	1	bio-rand	right	1	217	1386	7.23333	46.2	6.30002	0.416898	23.8865	0.416898	23.8865	-0.0222685	0.0222685	-1.27589	1.27589	-2.67223	2.67223	-153.107	153.107	0.0222685
2020-07-28	16	f	2	1	bio-rand	right	0	336	1505	11.2	50.1667	10.2835	nan	nan	0	0	-0.00461025	0.00461025	-0.264148	0.264148	-0.55323	0.55323	-31.6977	31.6977	0.00461025
2020-07-28	16	f	2	1	bio-rand	right	0	359	1528	11.9667	50.9333	11.0417	nan	nan	0	0	-0.00222781	0.00222781	-0.127644	0.127644	-0.267337	0.267337	-15.3173	15.3173	0.00222781
2020-07-28	16	f	2	1	bio-rand	right	0	379	1548	12.6333	51.6	11.7251	nan	nan	0	0	0.0120279	0.0120279	0.689145	0.689145	1.44334	1.44334	82.6975	82.6975	-0.0120279
2020-07-28	16	f	2	1	bio-rand	right	0	433	1602	14.4333	53.4	13.5252	nan	nan	0	0	-0.00889992	0.00889992	-0.509928	0.509928	-1.06799	1.06799	-61.1913	61.1913	0.00889992
2020-07-28	16	f	2	1	bio-rand	right	0	466	1635	15.5333	54.5	14.6168	nan	nan	0	0	-0.0197075	0.0197075	-1.12915	1.12915	-2.36489	2.36489	-135.498	135.498	0.0197075
2020-07-28	16	f	2	1	bio-rand	right	0	501	1670	16.7	55.6667	15.7917	nan	nan	0	0	0.00673175	0.00673175	0.385701	0.385701	0.80781	0.80781	46.2841	46.2841	-0.00673175
2020-07-28	16	f	2	1	bio-rand	right	0	536	1705	17.8667	56.8333	16.9335	nan	nan	0	0	0.0101833	0.0101833	0.583459	0.583459	1.22199	1.22199	70.0151	70.0151	-0.0101833
2020-07-28	16	f	2	1	bio-rand	right	0	581	1750	19.3667	58.3333	18.4417	nan	nan	0	0	-0.0118538	0.0118538	-0.679174	0.679174	-1.42246	1.42246	-81.5009	81.5009	0.0118538
2020-07-28	16	f	2	1	bio-rand	right	0	621	1790	20.7	59.6667	19.7667	nan	nan	0	0	-0.00200366	0.00200366	-0.114802	0.114802	-0.24044	0.24044	-13.7762	13.7762	0.00200366
2020-07-28	16	f	2	1	bio-rand	right	0	660	1829	22	60.9667	21.0917	nan	nan	0	0	0.010357	0.010357	0.593415	0.593415	1.24284	1.24284	71.2098	71.2098	-0.010357
2020-07-28	16	f	2	1	bio-rand	right	0	689	1858	22.9667	61.9333	22.0334	nan	nan	0	0	0.0106136	0.0106136	0.608117	0.608117	1.27364	1.27364	72.9741	72.9741	-0.0106136
2020-07-28	16	f	2	1	bio-rand	right	0	728	1897	24.2667	63.2333	23.3583	nan	nan	0	0	0.00547877	0.00547877	0.313911	0.313911	0.657453	0.657453	37.6693	37.6693	-0.00547877
2020-07-28	16	f	2	1	bio-rand	right	0	766	1935	25.5333	64.5	24.6167	nan	nan	0	0	0.0109368	0.0109368	0.626635	0.626635	1.31242	1.31242	75.1962	75.1962	-0.0109368
2020-07-28	16	f	2	1	bio-rand	right	0	927	2096	30.9	69.8667	29.9834	nan	nan	0	0	0.0120454	0.0120454	0.690152	0.690152	1.44545	1.44545	82.8183	82.8183	-0.0120454
2020-07-28	16	f	2	1	bio-rand	right	0	963	2132	32.1	71.0667	31.1668	nan	nan	0	0	-0.0277672	0.0277672	-1.59095	1.59095	-3.33207	3.33207	-190.913	190.913	0.0277672
2020-07-28	16	f	2	1	bio-rand	right	0	1029	2198	34.3	73.2667	33.3917	nan	nan	0	0	-0.0134528	0.0134528	-0.77079	0.77079	-1.61434	1.61434	-92.4948	92.4948	0.0134528
2020-07-28	16	f	2	1	bio-rand	right	0	1096	2265	36.5333	75.5	35.6083	nan	nan	0	0	0.00345138	0.00345138	0.19775	0.19775	0.414166	0.414166	23.73	23.73	-0.00345138
2020-07-28	16	f	2	1	bio-rand	right	0	1118	2287	37.2667	76.2333	36.3417	nan	nan	0	0	-0.0115285	0.0115285	-0.660532	0.660532	-1.38341	1.38341	-79.2638	79.2638	0.0115285
2020-07-28	16	f	2	1	bio-rand	right	0	1143	2312	38.1	77.0667	37.1667	nan	nan	0	0	-0.00372096	0.00372096	-0.213195	0.213195	-0.446515	0.446515	-25.5834	25.5834	0.00372096
2020-07-28	16	f	2	1	bio-rand	right	0	1169	2338	38.9667	77.9333	38.0417	nan	nan	0	0	0.00551445	0.00551445	0.315954	0.315954	0.661733	0.661733	37.9145	37.9145	-0.00551445
2020-07-28	16	f	2	2	bio-rand	left	0	19	2357	0.633333	78.5667	-0.291705	nan	nan	0	0	-0.00392895	0.00392895	-0.225112	0.225112	-0.471474	0.471474	-27.0135	27.0135	-0.00392895
2020-07-28	16	f	2	2	bio-rand	left	1	37	2375	1.23333	79.1667	0.325146	1.02997	59.0131	1.02997	59.0131	0.00431763	0.00431763	0.247382	0.247382	0.518116	0.518116	29.6859	29.6859	0.00431763
2020-07-28	16	f	2	2	bio-rand	left	1	101	2439	3.36667	81.3	2.45847	0.89974	51.5513	0.89974	51.5513	0.040412	0.040412	2.31544	2.31544	4.84945	4.84945	277.853	277.853	0.040412
2020-07-28	16	f	2	2	bio-rand	left	1	246	2584	8.2	86.1333	7.29164	0.324662	18.6018	0.324662	18.6018	-0.0185391	0.0185391	-1.06221	1.06221	-2.22469	2.22469	-127.466	127.466	-0.0185391
2020-07-28	16	f	2	2	bio-rand	left	0	362	2700	12.0667	90	11.2251	nan	nan	0	0	-0.0104545	0.0104545	-0.598997	0.598997	-1.25454	1.25454	-71.8796	71.8796	-0.0104545
2020-07-28	16	f	2	2	bio-rand	left	0	377	2715	12.5667	90.5	11.6999	nan	nan	0	0	-0.0190111	0.0190111	-1.08925	1.08925	-2.28133	2.28133	-130.711	130.711	-0.0190111
2020-07-28	16	f	2	2	bio-rand	left	0	406	2744	13.5333	91.4667	12.6749	nan	nan	0	0	-0.0116026	0.0116026	-0.664781	0.664781	-1.39231	1.39231	-79.7737	79.7737	-0.0116026
2020-07-28	16	f	2	2	bio-rand	left	0	455	2793	15.1667	93.1	14.2999	nan	nan	0	0	0.0124595	0.0124595	0.713876	0.713876	1.49514	1.49514	85.6652	85.6652	0.0124595
2020-07-28	16	f	2	2	bio-rand	left	0	472	2810	15.7333	93.6667	14.8833	nan	nan	0	0	0.00504088	0.00504088	0.288821	0.288821	0.604906	0.604906	34.6585	34.6585	0.00504088
[truncated: 18,999 more rows]

## Sheet: Control
date	subj	sex	trialn	stimn	cond	corrside	stimpres	framefromonset	timefromonset	stimpos_rad	stimpos_deg	dirval_fact	dirval_rad	absval_rad	dirval_deg	absval_deg	dirval_rad_s	absval_rad_s	dirval_deg_s	absval_deg_s	dirval_rad_lr
2020-09-07	56	f	1	0	control	left	1	38	0.358674	1.02714	58.8509	correct	0.0114445	0.0114445	0.655721	0.655721	1.37334	1.37334	78.6865	78.6865	0.0114445
2020-09-07	56	f	1	0	control	left	1	62	1.15	0.932559	53.4317	correct	0.0175796	0.0175796	1.00723	1.00723	2.10955	2.10955	120.868	120.868	0.0175796
2020-09-07	56	f	1	0	control	left	1	131	3.45012	0.848758	48.6303	correct	0.00592353	0.00592353	0.339393	0.339393	0.710824	0.710824	40.7272	40.7272	0.00592353
2020-09-07	56	f	1	0	control	left	1	181	5.11679	0.464698	26.6253	correct	0.00412729	0.00412729	0.236476	0.236476	0.495275	0.495275	28.3772	28.3772	0.00412729
2020-09-07	56	f	1	0	control	left	1	244	7.20844	0.342061	19.5986	correct	0.00235623	0.00235623	0.135002	0.135002	0.282748	0.282748	16.2003	16.2003	0.00235623
2020-09-07	56	f	1	1	control	right	1	66	1.28325	0.913867	52.3607	correct	0.010352	0.010352	0.593128	0.593128	1.24225	1.24225	71.1754	71.1754	-0.010352
2020-09-07	56	f	1	1	control	right	1	138	3.6666	0.812521	46.554	correct	0.020229	0.020229	1.15903	1.15903	2.42748	2.42748	139.084	139.084	-0.020229
2020-09-07	56	f	1	1	control	right	0	910	29.4667	nan	nan	wrong	-0.00304253	0.00304253	-0.174324	0.174324	-0.365104	0.365104	-20.9189	20.9189	0.00304253
2020-09-07	56	f	1	1	control	right	0	930	30.1332	nan	nan	wrong	-0.0169589	0.0169589	-0.971671	0.971671	-2.03506	2.03506	-116.601	116.601	0.0169589
2020-09-07	56	f	1	1	control	right	0	963	31.2499	nan	nan	wrong	-0.0248364	0.0248364	-1.42302	1.42302	-2.98037	2.98037	-170.763	170.763	0.0248364
2020-09-07	56	f	1	1	control	right	0	1019	33.1082	nan	nan	wrong	-0.00264138	0.00264138	-0.15134	0.15134	-0.316966	0.316966	-18.1608	18.1608	0.00264138
2020-09-07	56	f	1	1	control	right	0	1037	33.7082	nan	nan	correct	0.00264965	0.00264965	0.151814	0.151814	0.317957	0.317957	18.2176	18.2176	-0.00264965
2020-09-07	56	f	1	1	control	right	0	1049	34.1166	nan	nan	correct	0.0468874	0.0468874	2.68645	2.68645	5.62648	5.62648	322.374	322.374	-0.0468874
2020-09-07	56	f	1	1	control	right	0	1094	35.6083	nan	nan	correct	0.0116441	0.0116441	0.667157	0.667157	1.39729	1.39729	80.0589	80.0589	-0.0116441
2020-09-07	56	f	1	1	control	right	0	1167	38.0417	nan	nan	correct	0.00664034	0.00664034	0.380463	0.380463	0.79684	0.79684	45.6556	45.6556	-0.00664034
2020-09-07	56	f	1	2	control	left	1	53	0.83331	0.971839	55.6823	correct	0.00949457	0.00949457	0.543999	0.543999	1.13935	1.13935	65.2799	65.2799	0.00949457
2020-09-07	56	f	1	2	control	left	1	80	1.74176	0.89974	51.5513	correct	0.0159332	0.0159332	0.912905	0.912905	1.91198	1.91198	109.549	109.549	0.0159332
2020-09-07	56	f	1	2	control	left	1	163	4.50833	0.637366	36.5184	correct	0.0175149	0.0175149	1.00353	1.00353	2.10178	2.10178	120.423	120.423	0.0175149
2020-09-07	56	f	1	3	control	right	1	106	2.63344	0.89974	51.5513	correct	0.00423074	0.00423074	0.242403	0.242403	0.507688	0.507688	29.0884	29.0884	-0.00423074
2020-09-07	56	f	1	3	control	right	1	137	3.66667	0.818348	46.8879	correct	0.00115333	0.00115333	0.0660809	0.0660809	0.1384	0.1384	7.92971	7.92971	-0.00115333
2020-09-07	56	f	1	3	control	right	0	461	14.4667	nan	nan	wrong	-0.01341	0.01341	-0.768335	0.768335	-1.6092	1.6092	-92.2002	92.2002	0.01341
2020-09-07	56	f	1	3	control	right	0	558	17.7167	nan	nan	wrong	-0.00692688	0.00692688	-0.396881	0.396881	-0.831226	0.831226	-47.6257	47.6257	0.00692688
2020-09-07	56	f	1	3	control	right	0	614	19.5667	nan	nan	wrong	-0.0576529	0.0576529	-3.30327	3.30327	-6.91835	6.91835	-396.392	396.392	0.0576529
2020-09-07	56	f	1	3	control	right	0	1095	35.6083	nan	nan	wrong	-0.0197721	0.0197721	-1.13286	1.13286	-2.37265	2.37265	-135.943	135.943	0.0197721
2020-09-07	56	f	1	4	control	left	0	2	-0.858311	nan	nan	wrong	-0.00290223	0.00290223	-0.166285	0.166285	-0.348267	0.348267	-19.9542	19.9542	-0.00290223
2020-09-07	56	f	1	4	control	left	1	38	0.341691	1.02714	58.8509	wrong	-0.0200523	0.0200523	-1.14891	1.14891	-2.40627	2.40627	-137.869	137.869	-0.0200523
2020-09-07	56	f	1	4	control	left	1	56	0.941597	0.958054	54.8924	correct	0.0225359	0.0225359	1.29121	1.29121	2.70431	2.70431	154.946	154.946	0.0225359
2020-09-07	56	f	1	4	control	left	1	95	2.25846	0.89974	51.5513	correct	0.00321889	0.00321889	0.184429	0.184429	0.386267	0.386267	22.1315	22.1315	0.00321889
2020-09-07	56	f	1	4	control	left	1	145	3.91657	0.76781	43.9923	correct	0.0527381	0.0527381	3.02167	3.02167	6.32857	6.32857	362.6	362.6	0.0527381
2020-09-07	56	f	1	4	control	left	1	211	6.11657	0.416898	23.8865	correct	0.00317977	0.00317977	0.182188	0.182188	0.381573	0.381573	21.8625	21.8625	0.00317977
2020-09-07	56	f	1	4	control	left	1	246	7.29158	0.324662	18.6018	correct	0.00279776	0.00279776	0.1603	0.1603	0.335731	0.335731	19.236	19.236	0.00279776
2020-09-07	56	f	1	5	control	left	1	156	4.28322	0.690089	39.5392	correct	0.0246644	0.0246644	1.41317	1.41317	2.95973	2.95973	169.58	169.58	0.0246644
2020-09-07	56	f	1	5	control	left	1	199	5.70821	0.416898	23.8865	correct	0.00230641	0.00230641	0.132148	0.132148	0.276769	0.276769	15.8577	15.8577	0.00230641
2020-09-07	56	f	1	5	control	left	0	392	12.1499	nan	nan	wrong	-0.00336563	0.00336563	-0.192836	0.192836	-0.403875	0.403875	-23.1403	23.1403	-0.00336563
2020-09-07	56	f	1	5	control	left	0	434	13.5416	nan	nan	correct	0.0215427	0.0215427	1.23431	1.23431	2.58513	2.58513	148.117	148.117	0.0215427
2020-09-07	56	f	1	5	control	left	0	479	15.0333	nan	nan	wrong	-0.00271253	0.00271253	-0.155416	0.155416	-0.325503	0.325503	-18.6499	18.6499	-0.00271253
2020-09-07	56	f	1	5	control	left	0	520	16.4165	nan	nan	correct	0.00226584	0.00226584	0.129823	0.129823	0.271901	0.271901	15.5788	15.5788	0.00226584
2020-09-07	56	f	1	5	control	left	0	957	30.9832	nan	nan	correct	0.00182518	0.00182518	0.104575	0.104575	0.219022	0.219022	12.549	12.549	0.00182518
2020-09-07	56	f	1	5	control	left	0	977	31.6499	nan	nan	correct	0.031486	0.031486	1.80401	1.80401	3.77832	3.77832	216.482	216.482	0.031486
2020-09-07	56	f	1	5	control	left	0	995	32.2415	nan	nan	wrong	-0.00545681	0.00545681	-0.312652	0.312652	-0.654818	0.654818	-37.5183	37.5183	-0.00545681
2020-09-07	56	f	1	5	control	left	0	1043	33.8332	nan	nan	correct	0.0018161	0.0018161	0.104055	0.104055	0.217932	0.217932	12.4866	12.4866	0.0018161
2020-09-07	56	f	1	5	control	left	0	1137	36.9666	nan	nan	wrong	-0.00958215	0.00958215	-0.549017	0.549017	-1.14986	1.14986	-65.882	65.882	-0.00958215
2020-09-07	56	f	1	6	control	right	1	32	0.15855	1.04508	59.8785	correct	0.0336776	0.0336776	1.92958	1.92958	4.04131	4.04131	231.55	231.55	-0.0336776
2020-09-07	56	f	1	6	control	right	1	83	1.84163	0.89974	51.5513	correct	0.0130134	0.0130134	0.745614	0.745614	1.56161	1.56161	89.4736	89.4736	-0.0130134
2020-09-07	56	f	2	0	control	right	1	44	0.533363	1.00555	57.6135	correct	0.0583081	0.0583081	3.34081	3.34081	6.99698	6.99698	400.897	400.897	-0.0583081
2020-09-07	56	f	2	0	control	right	1	97	2.32529	0.89974	51.5513	correct	0.0293927	0.0293927	1.68408	1.68408	3.52713	3.52713	202.089	202.089	-0.0293927
2020-09-07	56	f	2	0	control	right	1	134	3.55832	0.836202	47.9108	correct	0.0421019	0.0421019	2.41226	2.41226	5.05223	5.05223	289.471	289.471	-0.0421019
2020-09-07	56	f	2	0	control	right	1	199	5.71668	0.416898	23.8865	correct	0.00607738	0.00607738	0.348208	0.348208	0.729285	0.729285	41.785	41.785	-0.00607738
2020-09-07	56	f	2	0	control	right	0	743	23.925	nan	nan	wrong	-0.0203332	0.0203332	-1.165	1.165	-2.43998	2.43998	-139.8	139.8	0.0203332
2020-09-07	56	f	2	0	control	right	0	864	27.9583	nan	nan	wrong	-0.0152809	0.0152809	-0.875531	0.875531	-1.83371	1.83371	-105.064	105.064	0.0152809
2020-09-07	56	f	2	0	control	right	0	942	30.5499	nan	nan	wrong	-0.0115732	0.0115732	-0.663095	0.663095	-1.38878	1.38878	-79.5714	79.5714	0.0115732
2020-09-07	56	f	2	0	control	right	0	966	31.3583	nan	nan	wrong	-0.0161942	0.0161942	-0.927862	0.927862	-1.94331	1.94331	-111.343	111.343	0.0161942
2020-09-07	56	f	2	1	control	left	1	43	0.516639	1.00908	57.8162	correct	0.0414052	0.0414052	2.37235	2.37235	4.96863	4.96863	284.681	284.681	0.0414052
2020-09-07	56	f	2	1	control	left	1	101	2.44998	0.89974	51.5513	correct	0.0275018	0.0275018	1.57574	1.57574	3.30022	3.30022	189.089	189.089	0.0275018
2020-09-07	56	f	2	1	control	left	1	133	3.52499	0.839374	48.0926	correct	0.0210524	0.0210524	1.20622	1.20622	2.52629	2.52629	144.746	144.746	0.0210524
2020-09-07	56	f	2	1	control	left	1	147	3.99164	0.752931	43.1398	correct	0.010725	0.010725	0.614495	0.614495	1.287	1.287	73.7394	73.7394	0.010725
2020-09-07	56	f	2	1	control	left	1	207	5.98324	0.416898	23.8865	correct	0.0112099	0.0112099	0.642282	0.642282	1.34519	1.34519	77.0738	77.0738	0.0112099
2020-09-07	56	f	2	1	control	left	1	260	7.75847	0.173606	9.94689	correct	0.0089939	0.0089939	0.515313	0.515313	1.07927	1.07927	61.8375	61.8375	0.0089939
2020-09-07	56	f	2	2	control	right	1	50	0.749993	0.984005	56.3793	correct	0.0434369	0.0434369	2.48875	2.48875	5.21243	5.21243	298.65	298.65	-0.0434369
2020-09-07	56	f	2	2	control	right	1	135	3.58332	0.831401	47.6358	correct	0.0229806	0.0229806	1.31669	1.31669	2.75767	2.75767	158.003	158.003	-0.0229806
2020-09-07	56	f	2	2	control	right	1	181	5.12498	0.464698	26.6253	correct	0.00653497	0.00653497	0.374426	0.374426	0.784196	0.784196	44.9311	44.9311	-0.00653497
2020-09-07	56	f	2	2	control	right	1	208	6.00832	0.416898	23.8865	correct	0.00818215	0.00818215	0.468803	0.468803	0.981858	0.981858	56.2563	56.2563	-0.00818215
2020-09-07	56	f	2	3	control	left	1	90	2.09166	0.89974	51.5513	correct	0.0323548	0.0323548	1.85379	1.85379	3.88257	3.88257	222.455	222.455	0.0323548
2020-09-07	56	f	2	4	control	right	1	126	3.26802	0.870637	49.8838	correct	0.0357226	0.0357226	2.04675	2.04675	4.28671	4.28671	245.61	245.61	-0.0357226
2020-09-07	56	f	2	6	control	left	1	109	2.71678	0.89974	51.5513	correct	0.0207988	0.0207988	1.19168	1.19168	2.49586	2.49586	143.002	143.002	0.0207988
2020-09-11	56	f	3	0	control	left	1	68	1.3833	0.906531	51.9404	correct	0.0161464	0.0161464	0.925122	0.925122	1.93757	1.93757	111.015	111.015	0.0161464
2020-09-11	56	f	3	0	control	left	1	135	3.60831	0.831401	47.6358	correct	0.0229306	0.0229306	1.31383	1.31383	2.75168	2.75168	157.659	157.659	0.0229306
2020-09-11	56	f	3	0	control	left	1	184	5.24163	0.440343	25.2298	correct	0.00298026	0.00298026	0.170757	0.170757	0.357632	0.357632	20.4908	20.4908	0.00298026
2020-09-11	56	f	3	0	control	left	1	218	6.39161	0.416898	23.8865	correct	0.0023019	0.0023019	0.131889	0.131889	0.276228	0.276228	15.8267	15.8267	0.0023019
2020-09-11	56	f	3	0	control	left	1	243	7.21661	0.353022	20.2267	correct	0.00480745	0.00480745	0.275447	0.275447	0.576894	0.576894	33.0536	33.0536	0.00480745
2020-09-11	56	f	3	0	control	left	0	472	14.8584	nan	nan	wrong	-0.0139951	0.0139951	-0.801859	0.801859	-1.67941	1.67941	-96.223	96.223	-0.0139951
2020-09-11	56	f	3	0	control	left	0	503	15.8916	nan	nan	wrong	-0.0171707	0.0171707	-0.983808	0.983808	-2.06048	2.06048	-118.057	118.057	-0.0171707
2020-09-11	56	f	3	0	control	left	0	514	16.2499	nan	nan	wrong	-0.00559318	0.00559318	-0.320466	0.320466	-0.671181	0.671181	-38.4559	38.4559	-0.00559318
2020-09-11	56	f	3	0	control	left	0	562	17.8416	nan	nan	wrong	-0.0145926	0.0145926	-0.836096	0.836096	-1.75112	1.75112	-100.332	100.332	-0.0145926
2020-09-11	56	f	3	0	control	left	0	624	19.9166	nan	nan	wrong	-0.0198036	0.0198036	-1.13466	1.13466	-2.37643	2.37643	-136.159	136.159	-0.0198036
2020-09-11	56	f	3	0	control	left	0	812	26.4333	nan	nan	wrong	-0.0207283	0.0207283	-1.18765	1.18765	-2.4874	2.4874	-142.517	142.517	-0.0207283
2020-09-11	56	f	3	0	control	left	0	864	28.1833	nan	nan	wrong	-0.0100415	0.0100415	-0.575337	0.575337	-1.20498	1.20498	-69.0404	69.0404	-0.0100415
2020-09-11	56	f	3	0	control	left	0	930	30.3917	nan	nan	wrong	-0.00883693	0.00883693	-0.506319	0.506319	-1.06043	1.06043	-60.7583	60.7583	-0.00883693
2020-09-11	56	f	3	0	control	left	0	977	31.9584	nan	nan	wrong	-0.0120722	0.0120722	-0.691686	0.691686	-1.44866	1.44866	-83.0024	83.0024	-0.0120722
2020-09-11	56	f	3	0	control	left	0	1035	33.8749	nan	nan	wrong	-0.0103784	0.0103784	-0.594641	0.594641	-1.24541	1.24541	-71.3569	71.3569	-0.0103784
2020-09-11	56	f	3	0	control	left	0	1085	35.55	nan	nan	correct	0.00457969	0.00457969	0.262397	0.262397	0.549563	0.549563	31.4876	31.4876	0.00457969
2020-09-11	56	f	3	0	control	left	0	1152	37.7749	nan	nan	correct	0.00369786	0.00369786	0.211872	0.211872	0.443743	0.443743	25.4246	25.4246	0.00369786
2020-09-11	56	f	3	1	control	right	0	7	-0.691675	nan	nan	wrong	-0.00401927	0.00401927	-0.230287	0.230287	-0.482312	0.482312	-27.6344	27.6344	0.00401927
2020-09-11	56	f	3	1	control	right	1	41	0.441652	1.01653	58.243	correct	0.0165215	0.0165215	0.946611	0.946611	1.98258	1.98258	113.593	113.593	-0.0165215
2020-09-11	56	f	3	1	control	right	1	58	1.01665	0.949154	54.3825	correct	0.0288797	0.0288797	1.65469	1.65469	3.46557	3.46557	198.562	198.562	-0.0288797
2020-09-11	56	f	3	1	control	right	1	89	2.05832	0.89974	51.5513	correct	0.0192553	0.0192553	1.10324	1.10324	2.31063	2.31063	132.389	132.389	-0.0192553
2020-09-11	56	f	3	1	control	right	1	133	3.50832	0.839374	48.0926	correct	0.037052	0.037052	2.12292	2.12292	4.44624	4.44624	254.751	254.751	-0.037052
2020-09-11	56	f	3	1	control	right	1	157	4.30832	0.680533	38.9917	correct	0.00354274	0.00354274	0.202984	0.202984	0.425129	0.425129	24.3581	24.3581	-0.00354274
2020-09-11	56	f	3	1	control	right	1	173	4.8586	0.543397	31.1344	correct	0.0119025	0.0119025	0.681965	0.681965	1.4283	1.4283	81.8358	81.8358	-0.0119025
2020-09-11	56	f	3	1	control	right	1	196	5.62538	0.416898	23.8865	correct	0.0105131	0.0105131	0.602356	0.602356	1.26157	1.26157	72.2827	72.2827	-0.0105131
2020-09-11	56	f	3	1	control	right	1	250	7.40833	0.289254	16.573	correct	0.00534336	0.00534336	0.306152	0.306152	0.641203	0.641203	36.7382	36.7382	-0.00534336
2020-09-11	56	f	3	1	control	right	0	274	8.20001	nan	nan	correct	0.00425279	0.00425279	0.243667	0.243667	0.510334	0.510334	29.24	29.24	-0.00425279
2020-09-11	56	f	3	2	control	left	1	90	2.08333	0.89974	51.5513	correct	0.026436	0.026436	1.51467	1.51467	3.17231	3.17231	181.76	181.76	0.026436
2020-09-11	56	f	3	2	control	left	1	134	3.6083	0.836202	47.9108	correct	0.00449621	0.00449621	0.257614	0.257614	0.539545	0.539545	30.9137	30.9137	0.00449621
2020-09-11	56	f	3	2	control	left	1	244	7.26664	0.342061	19.5986	correct	0.00840754	0.00840754	0.481717	0.481717	1.0089	1.0089	57.806	57.806	0.00840754
2020-09-11	56	f	3	2	control	left	0	484	15.2751	nan	nan	wrong	-0.00903149	0.00903149	-0.517466	0.517466	-1.08378	1.08378	-62.0959	62.0959	-0.00903149
2020-09-11	56	f	3	3	control	right	1	91	2.10843	0.89974	51.5513	correct	0.0202316	0.0202316	1.15919	1.15919	2.4278	2.4278	139.103	139.103	-0.0202316
2020-09-11	56	f	3	3	control	right	1	139	3.71678	0.80662	46.2159	correct	0.0141649	0.0141649	0.811589	0.811589	1.69979	1.69979	97.3907	97.3907	-0.0141649
2020-09-11	56	f	3	3	control	right	1	262	7.81667	0.145983	8.36419	correct	0.00206271	0.00206271	0.118184	0.118184	0.247525	0.247525	14.1821	14.1821	-0.00206271
2020-09-11	56	f	3	4	control	left	1	98	2.3416	0.89974	51.5513	correct	0.0238005	0.0238005	1.36367	1.36367	2.85606	2.85606	163.64	163.64	0.0238005
2020-09-11	56	f	3	4	control	left	1	137	3.66658	0.818348	46.8879	correct	0.00821738	0.00821738	0.470821	0.470821	0.986085	0.986085	56.4985	56.4985	0.00821738
2020-09-11	56	f	3	4	control	left	1	203	5.85853	0.416898	23.8865	correct	0.00187063	0.00187063	0.107179	0.107179	0.224475	0.224475	12.8615	12.8615	0.00187063
2020-09-11	56	f	3	5	control	left	1	116	2.94999	0.89974	51.5513	correct	0.00453572	0.00453572	0.259878	0.259878	0.544287	0.544287	31.1853	31.1853	0.00453572
2020-09-11	56	f	3	5	control	left	1	201	5.88333	0.416898	23.8865	correct	0.00103936	0.00103936	0.0595512	0.0595512	0.124724	0.124724	7.14614	7.14614	0.00103936
2020-09-11	56	f	3	5	control	left	0	647	20.7583	nan	nan	wrong	-0.00217841	0.00217841	-0.124813	0.124813	-0.261409	0.261409	-14.9776	14.9776	-0.00217841
2020-09-11	56	f	3	5	control	left	0	669	21.4918	nan	nan	wrong	-0.00688508	0.00688508	-0.394486	0.394486	-0.82621	0.82621	-47.3383	47.3383	-0.00688508
2020-09-11	56	f	3	5	control	left	0	731	23.5583	nan	nan	correct	0.0195585	0.0195585	1.12062	1.12062	2.34702	2.34702	134.474	134.474	0.0195585
2020-09-11	56	f	3	5	control	left	0	859	27.8167	nan	nan	correct	0.0170117	0.0170117	0.974696	0.974696	2.0414	2.0414	116.964	116.964	0.0170117
2020-09-11	56	f	3	5	control	left	0	953	30.9418	nan	nan	correct	0.0154831	0.0154831	0.887119	0.887119	1.85798	1.85798	106.454	106.454	0.0154831
2020-09-11	56	f	3	6	control	right	1	54	0.875	0.967875	55.4551	correct	0.0251103	0.0251103	1.43871	1.43871	3.01323	3.01323	172.646	172.646	-0.0251103
2020-09-11	56	f	3	6	control	right	1	84	1.88333	0.89974	51.5513	correct	0.00415507	0.00415507	0.238068	0.238068	0.498609	0.498609	28.5682	28.5682	-0.00415507
2020-09-11	56	f	3	6	control	right	1	145	3.9	0.76781	43.9923	correct	0.00673998	0.00673998	0.386173	0.386173	0.808798	0.808798	46.3407	46.3407	-0.00673998
2020-09-11	56	f	3	6	control	right	1	170	4.73336	0.573961	32.8856	correct	0.00171988	0.00171988	0.0985421	0.0985421	0.206386	0.206386	11.8251	11.8251	-0.00171988
2020-09-11	56	f	3	6	control	right	0	300	9.0751	nan	nan	wrong	-0.0190283	0.0190283	-1.09024	1.09024	-2.28339	2.28339	-130.829	130.829	0.0190283
2020-09-11	56	f	3	6	control	right	0	392	12.1501	nan	nan	wrong	-0.0112413	0.0112413	-0.64408	0.64408	-1.34896	1.34896	-77.2896	77.2896	0.0112413
2020-09-11	56	f	3	6	control	right	0	420	13.0751	nan	nan	wrong	-0.0109507	0.0109507	-0.627428	0.627428	-1.31408	1.31408	-75.2913	75.2913	0.0109507
2020-09-11	56	f	3	6	control	right	0	476	14.95	nan	nan	correct	0.0219491	0.0219491	1.25759	1.25759	2.63389	2.63389	150.911	150.911	-0.0219491
2020-09-11	56	f	3	6	control	right	0	494	15.5334	nan	nan	correct	0.00597256	0.00597256	0.342203	0.342203	0.716707	0.716707	41.0643	41.0643	-0.00597256
2020-09-11	56	f	3	6	control	right	0	517	16.3084	nan	nan	correct	0.0135398	0.0135398	0.775774	0.775774	1.62478	1.62478	93.0929	93.0929	-0.0135398
2020-09-11	56	f	3	6	control	right	0	580	18.4	nan	nan	correct	0.00734967	0.00734967	0.421105	0.421105	0.881961	0.881961	50.5326	50.5326	-0.00734967
2020-09-11	56	f	3	7	control	right	1	63	1.175	0.928767	53.2144	correct	0.0283236	0.0283236	1.62282	1.62282	3.39883	3.39883	194.739	194.739	-0.0283236
2020-09-11	56	f	3	7	control	right	1	136	3.60837	0.823287	47.1708	correct	0.0177525	0.0177525	1.01715	1.01715	2.1303	2.1303	122.057	122.057	-0.0177525
2020-09-11	56	f	3	7	control	right	1	154	4.22504	0.7026	40.256	correct	0.0175515	0.0175515	1.00563	1.00563	2.10618	2.10618	120.675	120.675	-0.0175515
2020-09-11	56	f	3	8	control	left	1	102	2.47498	0.89974	51.5513	correct	0.0213412	0.0213412	1.22276	1.22276	2.56094	2.56094	146.731	146.731	0.0213412

## Sheet: MainExpRaw
date	subj	sex	trialn	stimn	cond	corrside	stimpres	framefromonset	timefromonset	stimpos_rad	stimpos_deg	dirval_fact	dirval_rad	absval_rad	dirval_deg	absval_deg	dirval_rad_s	absval_rad_s	dirval_deg_s	absval_deg_s	dirval_rad_lr
2020-07-27	10	m	1	0	scram-rand	right	0	4	-2.91675	nan	nan	correct	0.00105396	0.00105396	0.0603872	0.0603872	0.126475	0.126475	7.24647	7.24647	-0.00105396
2020-07-27	10	m	1	0	scram-rand	right	0	7	-2.53341	nan	nan	wrong	-0.01314	0.01314	-0.752866	0.752866	-1.5768	1.5768	-90.3439	90.3439	0.01314
2020-07-27	10	m	1	0	scram-rand	right	0	10	-2.15816	nan	nan	correct	0.00242486	0.00242486	0.138934	0.138934	0.290984	0.290984	16.6721	16.6721	-0.00242486
2020-07-27	10	m	1	0	scram-rand	right	0	15	-1.53339	nan	nan	wrong	-0.0208968	0.0208968	-1.1973	1.1973	-2.50762	2.50762	-143.676	143.676	0.0208968
2020-07-27	10	m	1	0	scram-rand	right	0	25	-0.408299	nan	nan	correct	0.0213251	0.0213251	1.22184	1.22184	2.55901	2.55901	146.62	146.62	-0.0213251
2020-07-27	10	m	1	0	scram-rand	right	0	27	-0.00600433	nan	nan	wrong	-0.00268246	0.00268246	-0.153694	0.153694	-0.321895	0.321895	-18.4432	18.4432	0.00268246
2020-07-27	10	m	1	0	scram-rand	right	1	29	0.199939	1.05602	60.5054	correct	0.00186965	0.00186965	0.107123	0.107123	0.224358	0.224358	12.8548	12.8548	-0.00186965
2020-07-27	10	m	1	0	scram-rand	right	1	33	0.649965	1.04239	59.7244	wrong	-0.0248856	0.0248856	-1.42584	1.42584	-2.98627	2.98627	-171.101	171.101	0.0248856
2020-07-27	10	m	1	0	scram-rand	right	1	37	1.15833	1.02997	59.0131	correct	0.00456004	0.00456004	0.261271	0.261271	0.547205	0.547205	31.3525	31.3525	-0.00456004
2020-07-27	10	m	1	0	scram-rand	right	1	44	2.05182	1.00555	57.6135	wrong	-0.0149585	0.0149585	-0.85706	0.85706	-1.79502	1.79502	-102.847	102.847	0.0149585
2020-07-27	10	m	1	0	scram-rand	right	1	51	2.93338	0.981278	56.2231	correct	0.0169531	0.0169531	0.971343	0.971343	2.03438	2.03438	116.561	116.561	-0.0169531
2020-07-27	10	m	1	0	scram-rand	right	1	55	3.41018	0.963864	55.2254	wrong	-0.00119418	0.00119418	-0.0684214	0.0684214	-0.143301	0.143301	-8.21057	8.21057	0.00119418
2020-07-27	10	m	1	0	scram-rand	right	1	57	3.66659	0.953335	54.6221	correct	0.00324458	0.00324458	0.185901	0.185901	0.389349	0.389349	22.3081	22.3081	-0.00324458
2020-07-27	10	m	1	0	scram-rand	right	1	61	4.00195	0.935689	53.611	wrong	-0.0439669	0.0439669	-2.51912	2.51912	-5.27603	5.27603	-302.294	302.294	0.0439669
2020-07-27	10	m	1	0	scram-rand	right	1	64	4.30827	0.92236	52.8473	correct	0.0088152	0.0088152	0.505074	0.505074	1.05782	1.05782	60.6089	60.6089	-0.0088152
2020-07-27	10	m	1	0	scram-rand	right	1	71	5.00827	0.89974	51.5513	wrong	-0.0255216	0.0255216	-1.46228	1.46228	-3.06259	3.06259	-175.474	175.474	0.0255216
2020-07-27	10	m	1	0	scram-rand	right	1	74	5.27492	0.89974	51.5513	correct	0.00432163	0.00432163	0.247611	0.247611	0.518596	0.518596	29.7134	29.7134	-0.00432163
2020-07-27	10	m	1	0	scram-rand	right	1	120	8.30822	0.895609	51.3146	correct	0.00125671	0.00125671	0.0720041	0.0720041	0.150805	0.150805	8.6405	8.6405	-0.00125671
2020-07-27	10	m	1	0	scram-rand	right	1	125	8.64155	0.875026	50.1353	wrong	-0.0371785	0.0371785	-2.13017	2.13017	-4.46142	4.46142	-255.621	255.621	0.0371785
2020-07-27	10	m	1	0	scram-rand	right	1	130	8.94995	0.854141	48.9387	correct	0.00962862	0.00962862	0.551679	0.551679	1.15543	1.15543	66.2015	66.2015	-0.00962862
2020-07-27	10	m	1	0	scram-rand	right	1	133	9.16656	0.839374	48.0926	wrong	-0.00204199	0.00204199	-0.116998	0.116998	-0.245039	0.245039	-14.0397	14.0397	0.00204199
2020-07-27	10	m	1	0	scram-rand	right	1	136	9.34999	0.823287	47.1708	correct	0.0017723	0.0017723	0.101546	0.101546	0.212677	0.212677	12.1855	12.1855	-0.0017723
2020-07-27	10	m	1	0	scram-rand	right	1	139	9.53333	0.80662	46.2159	wrong	-0.00272996	0.00272996	-0.156415	0.156415	-0.327596	0.327596	-18.7699	18.7699	0.00272996
2020-07-27	10	m	1	0	scram-rand	right	1	143	9.80829	0.782274	44.821	correct	0.054024	0.054024	3.09535	3.09535	6.48288	6.48288	371.442	371.442	-0.054024
2020-07-27	10	m	1	0	scram-rand	right	1	147	10.0832	0.752931	43.1398	wrong	-0.012244	0.012244	-0.701527	0.701527	-1.46928	1.46928	-84.1833	84.1833	0.012244
2020-07-27	10	m	1	0	scram-rand	right	1	150	10.3082	0.729808	41.8149	correct	0.00189993	0.00189993	0.108858	0.108858	0.227992	0.227992	13.063	13.063	-0.00189993
2020-07-27	10	m	1	0	scram-rand	right	1	156	10.675	0.690089	39.5392	wrong	-0.00118522	0.00118522	-0.0679083	0.0679083	-0.142227	0.142227	-8.14899	8.14899	0.00118522
2020-07-27	10	m	1	0	scram-rand	right	1	161	10.9917	0.64871	37.1684	correct	0.0214795	0.0214795	1.23068	1.23068	2.57754	2.57754	147.682	147.682	-0.0214795
2020-07-27	10	m	1	0	scram-rand	right	1	164	11.2416	0.62815	35.9904	wrong	-0.00395812	0.00395812	-0.226783	0.226783	-0.474974	0.474974	-27.214	27.214	0.00395812
2020-07-27	10	m	1	0	scram-rand	right	1	206	12.9583	0.416898	23.8865	wrong	-0.0119298	0.0119298	-0.683528	0.683528	-1.43158	1.43158	-82.0234	82.0234	0.0119298
2020-07-27	10	m	1	0	scram-rand	right	1	210	13.2082	0.416898	23.8865	correct	0.00163086	0.00163086	0.0934413	0.0934413	0.195703	0.195703	11.213	11.213	-0.00163086
2020-07-27	10	m	1	0	scram-rand	right	0	602	26.6665	nan	nan	correct	0.00908853	0.00908853	0.520735	0.520735	1.09062	1.09062	62.4882	62.4882	-0.00908853
2020-07-27	10	m	1	0	scram-rand	right	0	618	27.1999	nan	nan	correct	0.0061062	0.0061062	0.34986	0.34986	0.732745	0.732745	41.9832	41.9832	-0.0061062
2020-07-27	10	m	1	0	scram-rand	right	0	655	28.4415	nan	nan	correct	0.0116499	0.0116499	0.66749	0.66749	1.39799	1.39799	80.0988	80.0988	-0.0116499
2020-07-27	10	m	1	0	scram-rand	right	0	694	29.7333	nan	nan	correct	0.00851097	0.00851097	0.487643	0.487643	1.02132	1.02132	58.5171	58.5171	-0.00851097
2020-07-27	10	m	1	0	scram-rand	right	0	714	30.3999	nan	nan	correct	0.00680515	0.00680515	0.389906	0.389906	0.816618	0.816618	46.7887	46.7887	-0.00680515
2020-07-27	10	m	1	0	scram-rand	right	0	765	32.0916	nan	nan	wrong	-0.00188122	0.00188122	-0.107786	0.107786	-0.225747	0.225747	-12.9343	12.9343	0.00188122
2020-07-27	10	m	1	0	scram-rand	right	0	779	32.5749	nan	nan	correct	0.0114259	0.0114259	0.654654	0.654654	1.3711	1.3711	78.5585	78.5585	-0.0114259
2020-07-27	10	m	1	0	scram-rand	right	0	787	32.8332	nan	nan	wrong	-0.00107047	0.00107047	-0.0613333	0.0613333	-0.128456	0.128456	-7.36	7.36	0.00107047
2020-07-27	10	m	1	0	scram-rand	right	0	815	33.7666	nan	nan	correct	0.021368	0.021368	1.2243	1.2243	2.56416	2.56416	146.915	146.915	-0.021368
2020-07-27	10	m	1	0	scram-rand	right	0	825	34.0832	nan	nan	wrong	-0.00848031	0.00848031	-0.485886	0.485886	-1.01764	1.01764	-58.3063	58.3063	0.00848031
2020-07-27	10	m	1	0	scram-rand	right	0	837	34.5082	nan	nan	correct	0.0188267	0.0188267	1.07869	1.07869	2.2592	2.2592	129.443	129.443	-0.0188267
2020-07-27	10	m	1	0	scram-rand	right	0	848	34.8665	nan	nan	wrong	-0.00716653	0.00716653	-0.410612	0.410612	-0.859984	0.859984	-49.2734	49.2734	0.00716653
2020-07-27	10	m	1	0	scram-rand	right	0	861	35.3083	nan	nan	correct	0.0159083	0.0159083	0.91148	0.91148	1.909	1.909	109.378	109.378	-0.0159083
2020-07-27	10	m	1	0	scram-rand	right	0	872	35.6666	nan	nan	wrong	-0.0056817	0.0056817	-0.325537	0.325537	-0.681804	0.681804	-39.0645	39.0645	0.0056817
2020-07-27	10	m	1	0	scram-rand	right	0	889	36.2249	nan	nan	correct	0.0102194	0.0102194	0.58553	0.58553	1.22633	1.22633	70.2636	70.2636	-0.0102194
2020-07-27	10	m	1	0	scram-rand	right	0	898	36.5166	nan	nan	wrong	-0.00235458	0.00235458	-0.134907	0.134907	-0.282549	0.282549	-16.1889	16.1889	0.00235458
2020-07-27	10	m	1	0	scram-rand	right	0	928	37.5332	nan	nan	correct	0.0142165	0.0142165	0.814547	0.814547	1.70598	1.70598	97.7456	97.7456	-0.0142165
2020-07-27	10	m	1	0	scram-rand	right	0	943	38.0249	nan	nan	wrong	-0.00296072	0.00296072	-0.169637	0.169637	-0.355286	0.355286	-20.3564	20.3564	0.00296072
2020-07-27	10	m	1	0	scram-rand	right	0	955	38.4416	nan	nan	correct	0.0173283	0.0173283	0.992836	0.992836	2.07939	2.07939	119.14	119.14	-0.0173283
2020-07-27	10	m	1	0	scram-rand	right	0	970	38.9249	nan	nan	correct	0.00284439	0.00284439	0.162972	0.162972	0.341327	0.341327	19.5566	19.5566	-0.00284439
2020-07-27	10	m	1	0	scram-rand	right	0	976	39.1332	nan	nan	wrong	-0.00121235	0.00121235	-0.0694626	0.0694626	-0.145482	0.145482	-8.33552	8.33552	0.00121235
2020-07-27	10	m	1	0	scram-rand	right	0	1019	40.5582	nan	nan	wrong	-0.0142733	0.0142733	-0.817801	0.817801	-1.7128	1.7128	-98.1361	98.1361	0.0142733
2020-07-27	10	m	1	0	scram-rand	right	0	1053	41.7083	nan	nan	wrong	-0.00595301	0.00595301	-0.341083	0.341083	-0.714362	0.714362	-40.9299	40.9299	0.00595301
2020-07-27	10	m	1	0	scram-rand	right	0	1062	41.9916	nan	nan	correct	0.00201502	0.00201502	0.115452	0.115452	0.241803	0.241803	13.8543	13.8543	-0.00201502
2020-07-27	10	m	1	0	scram-rand	right	0	1068	42.1832	nan	nan	wrong	-0.00132663	0.00132663	-0.0760105	0.0760105	-0.159196	0.159196	-9.12126	9.12126	0.00132663
2020-07-27	10	m	1	0	scram-rand	right	0	1087	42.8166	nan	nan	correct	0.00784832	0.00784832	0.449676	0.449676	0.941799	0.941799	53.9611	53.9611	-0.00784832
2020-07-27	10	m	1	0	scram-rand	right	0	1097	43.1665	nan	nan	wrong	-0.00339811	0.00339811	-0.194697	0.194697	-0.407773	0.407773	-23.3637	23.3637	0.00339811
2020-07-27	10	m	1	0	scram-rand	right	0	1103	43.3665	nan	nan	correct	0.00132221	0.00132221	0.0757571	0.0757571	0.158665	0.158665	9.09086	9.09086	-0.00132221
2020-07-27	10	m	1	0	scram-rand	right	0	1140	44.5999	nan	nan	correct	0.00215303	0.00215303	0.123359	0.123359	0.258363	0.258363	14.8031	14.8031	-0.00215303
2020-07-27	10	m	1	0	scram-rand	right	0	1147	44.8166	nan	nan	wrong	-0.00138287	0.00138287	-0.0792329	0.0792329	-0.165945	0.165945	-9.50795	9.50795	0.00138287
2020-07-27	10	m	1	1	scram-rand	left	1	81	1.79171	0.89974	51.5513	correct	0.00127519	0.00127519	0.0730629	0.0730629	0.153023	0.153023	8.76754	8.76754	0.00127519
2020-07-27	10	m	1	1	scram-rand	left	1	176	4.95002	0.517033	29.6238	correct	0.0140665	0.0140665	0.805953	0.805953	1.68798	1.68798	96.7143	96.7143	0.0140665
2020-07-27	10	m	1	1	scram-rand	left	1	185	5.24998	0.43161	24.7294	wrong	-0.00535302	0.00535302	-0.306706	0.306706	-0.642363	0.642363	-36.8047	36.8047	-0.00535302
2020-07-27	10	m	1	1	scram-rand	left	1	214	6.2167	0.416898	23.8865	correct	0.0158055	0.0158055	0.905588	0.905588	1.89666	1.89666	108.671	108.671	0.0158055
2020-07-27	10	m	1	1	scram-rand	left	1	225	6.57499	0.416898	23.8865	wrong	-0.00211988	0.00211988	-0.12146	0.12146	-0.254386	0.254386	-14.5752	14.5752	-0.00211988
2020-07-27	10	m	1	1	scram-rand	left	1	231	6.79187	0.416898	23.8865	correct	0.00148983	0.00148983	0.0853612	0.0853612	0.17878	0.17878	10.2433	10.2433	0.00148983
2020-07-27	10	m	1	1	scram-rand	left	1	242	7.15848	0.363896	20.8497	correct	0.00773564	0.00773564	0.44322	0.44322	0.928277	0.928277	53.1864	53.1864	0.00773564
2020-07-27	10	m	1	1	scram-rand	left	1	250	7.40831	0.289254	16.573	wrong	-0.0038248	0.0038248	-0.219145	0.219145	-0.458976	0.458976	-26.2974	26.2974	-0.0038248
2020-07-27	10	m	1	1	scram-rand	left	1	256	7.62519	0.222973	12.7754	correct	0.00173672	0.00173672	0.0995065	0.0995065	0.208406	0.208406	11.9408	11.9408	0.00173672
2020-07-27	10	m	1	1	scram-rand	left	0	269	8.03334	nan	nan	correct	0.00953398	0.00953398	0.546257	0.546257	1.14408	1.14408	65.5508	65.5508	0.00953398
2020-07-27	10	m	1	1	scram-rand	left	0	276	8.26665	nan	nan	wrong	-0.00341816	0.00341816	-0.195846	0.195846	-0.410179	0.410179	-23.5015	23.5015	-0.00341816
2020-07-27	10	m	1	1	scram-rand	left	0	281	8.44997	nan	nan	correct	0.00113764	0.00113764	0.0651822	0.0651822	0.136517	0.136517	7.82186	7.82186	0.00113764
2020-07-27	10	m	1	1	scram-rand	left	0	311	9.43331	nan	nan	wrong	-0.0161359	0.0161359	-0.924518	0.924518	-1.93631	1.93631	-110.942	110.942	-0.0161359
2020-07-27	10	m	1	1	scram-rand	left	0	340	10.425	nan	nan	correct	0.00937699	0.00937699	0.537262	0.537262	1.12524	1.12524	64.4714	64.4714	0.00937699
2020-07-27	10	m	1	1	scram-rand	left	0	349	10.7166	nan	nan	wrong	-0.00379657	0.00379657	-0.217528	0.217528	-0.455589	0.455589	-26.1033	26.1033	-0.00379657
2020-07-27	10	m	1	1	scram-rand	left	0	356	10.9333	nan	nan	correct	0.00189722	0.00189722	0.108703	0.108703	0.227667	0.227667	13.0443	13.0443	0.00189722
2020-07-27	10	m	1	1	scram-rand	left	0	364	11.2	nan	nan	wrong	-0.00224444	0.00224444	-0.128597	0.128597	-0.269333	0.269333	-15.4317	15.4317	-0.00224444
2020-07-27	10	m	1	1	scram-rand	left	0	386	11.9333	nan	nan	correct	0.0188487	0.0188487	1.07995	1.07995	2.26184	2.26184	129.594	129.594	0.0188487
2020-07-27	10	m	1	1	scram-rand	left	0	396	12.2666	nan	nan	wrong	-0.00882254	0.00882254	-0.505494	0.505494	-1.0587	1.0587	-60.6593	60.6593	-0.00882254
2020-07-27	10	m	1	1	scram-rand	left	0	408	12.6917	nan	nan	correct	0.00103606	0.00103606	0.0593621	0.0593621	0.124328	0.124328	7.12346	7.12346	0.00103606
2020-07-27	10	m	1	1	scram-rand	left	0	437	13.6583	nan	nan	wrong	-0.00263254	0.00263254	-0.150834	0.150834	-0.315905	0.315905	-18.1	18.1	-0.00263254
2020-07-27	10	m	1	1	scram-rand	left	0	444	13.8917	nan	nan	correct	0.00286443	0.00286443	0.16412	0.16412	0.343732	0.343732	19.6944	19.6944	0.00286443
2020-07-27	10	m	1	1	scram-rand	left	0	480	15.0667	nan	nan	wrong	-0.0114341	0.0114341	-0.655123	0.655123	-1.37209	1.37209	-78.6148	78.6148	-0.0114341
2020-07-27	10	m	1	1	scram-rand	left	0	490	15.4083	nan	nan	wrong	-0.0132374	0.0132374	-0.758445	0.758445	-1.58848	1.58848	-91.0134	91.0134	-0.0132374
2020-07-27	10	m	1	1	scram-rand	left	0	530	16.75	nan	nan	wrong	-0.00394255	0.00394255	-0.225892	0.225892	-0.473106	0.473106	-27.107	27.107	-0.00394255
2020-07-27	10	m	1	1	scram-rand	left	0	726	23.2834	nan	nan	correct	0.0081321	0.0081321	0.465935	0.465935	0.975852	0.975852	55.9122	55.9122	0.0081321
2020-07-27	10	m	1	1	scram-rand	left	0	745	23.9166	nan	nan	correct	0.016504	0.016504	0.94561	0.94561	1.98048	1.98048	113.473	113.473	0.016504
2020-07-27	10	m	1	1	scram-rand	left	0	755	24.25	nan	nan	wrong	-0.00746066	0.00746066	-0.427465	0.427465	-0.89528	0.89528	-51.2957	51.2957	-0.00746066
2020-07-27	10	m	1	1	scram-rand	left	0	765	24.5916	nan	nan	correct	0.00169375	0.00169375	0.0970449	0.0970449	0.20325	0.20325	11.6454	11.6454	0.00169375
2020-07-27	10	m	1	1	scram-rand	left	0	771	24.7667	nan	nan	wrong	-0.00113914	0.00113914	-0.0652678	0.0652678	-0.136696	0.136696	-7.83213	7.83213	-0.00113914
2020-07-27	10	m	1	1	scram-rand	left	0	786	25.2666	nan	nan	correct	0.0128577	0.0128577	0.736694	0.736694	1.54293	1.54293	88.4033	88.4033	0.0128577
2020-07-27	10	m	1	1	scram-rand	left	0	797	25.6333	nan	nan	wrong	-0.00392433	0.00392433	-0.224848	0.224848	-0.47092	0.47092	-26.9817	26.9817	-0.00392433
2020-07-27	10	m	1	1	scram-rand	left	0	805	25.9166	nan	nan	wrong	-0.00133775	0.00133775	-0.0766474	0.0766474	-0.16053	0.16053	-9.19768	9.19768	-0.00133775
2020-07-27	10	m	1	1	scram-rand	left	0	825	26.5917	nan	nan	correct	0.0138686	0.0138686	0.794615	0.794615	1.66424	1.66424	95.3538	95.3538	0.0138686
2020-07-27	10	m	1	1	scram-rand	left	0	835	26.9166	nan	nan	wrong	-0.0051211	0.0051211	-0.293417	0.293417	-0.614532	0.614532	-35.2101	35.2101	-0.0051211
2020-07-27	10	m	1	1	scram-rand	left	0	845	27.2334	nan	nan	correct	0.00623376	0.00623376	0.357168	0.357168	0.748051	0.748051	42.8602	42.8602	0.00623376
2020-07-27	10	m	1	1	scram-rand	left	0	863	27.85	nan	nan	wrong	-0.0158555	0.0158555	-0.908455	0.908455	-1.90266	1.90266	-109.015	109.015	-0.0158555
2020-07-27	10	m	1	1	scram-rand	left	0	873	28.1833	nan	nan	correct	0.00475458	0.00475458	0.272417	0.272417	0.570549	0.570549	32.6901	32.6901	0.00475458
2020-07-27	10	m	1	1	scram-rand	left	0	881	28.45	nan	nan	wrong	-0.00638013	0.00638013	-0.365554	0.365554	-0.765616	0.765616	-43.8665	43.8665	-0.00638013
2020-07-27	10	m	1	1	scram-rand	left	0	888	28.6667	nan	nan	correct	0.0012235	0.0012235	0.0701011	0.0701011	0.146819	0.146819	8.41214	8.41214	0.0012235
2020-07-27	10	m	1	1	scram-rand	left	0	900	29.075	nan	nan	wrong	-0.021648	0.021648	-1.24034	1.24034	-2.59776	2.59776	-148.841	148.841	-0.021648
2020-07-27	10	m	1	1	scram-rand	left	0	910	29.4167	nan	nan	correct	0.0108526	0.0108526	0.621808	0.621808	1.30231	1.30231	74.617	74.617	0.0108526
2020-07-27	10	m	1	1	scram-rand	left	0	918	29.6667	nan	nan	wrong	-0.00328248	0.00328248	-0.188072	0.188072	-0.393898	0.393898	-22.5687	22.5687	-0.00328248
2020-07-27	10	m	1	1	scram-rand	left	0	923	29.8416	nan	nan	correct	0.00115431	0.00115431	0.0661369	0.0661369	0.138517	0.138517	7.93643	7.93643	0.00115431
2020-07-27	10	m	1	1	scram-rand	left	0	957	30.9916	nan	nan	correct	0.0180009	0.0180009	1.03138	1.03138	2.16011	2.16011	123.765	123.765	0.0180009
2020-07-27	10	m	1	1	scram-rand	left	0	972	31.4833	nan	nan	wrong	-0.00156137	0.00156137	-0.0894598	0.0894598	-0.187364	0.187364	-10.7352	10.7352	-0.00156137
2020-07-27	10	m	1	1	scram-rand	left	0	984	31.8833	nan	nan	correct	0.0143225	0.0143225	0.820617	0.820617	1.7187	1.7187	98.474	98.474	0.0143225
2020-07-27	10	m	1	1	scram-rand	left	0	994	32.2084	nan	nan	wrong	-0.00637649	0.00637649	-0.365346	0.365346	-0.765178	0.765178	-43.8415	43.8415	-0.00637649
2020-07-27	10	m	1	1	scram-rand	left	0	1005	32.5918	nan	nan	correct	0.0131906	0.0131906	0.755766	0.755766	1.58287	1.58287	90.692	90.692	0.0131906
2020-07-27	10	m	1	1	scram-rand	left	0	1013	32.85	nan	nan	wrong	-0.00462079	0.00462079	-0.264752	0.264752	-0.554495	0.554495	-31.7702	31.7702	-0.00462079
2020-07-27	10	m	1	1	scram-rand	left	0	1019	33.0418	nan	nan	correct	0.00148255	0.00148255	0.0849436	0.0849436	0.177906	0.177906	10.1932	10.1932	0.00148255
2020-07-27	10	m	1	1	scram-rand	left	0	1036	33.6166	nan	nan	wrong	-0.0233928	0.0233928	-1.34031	1.34031	-2.80713	2.80713	-160.837	160.837	-0.0233928
2020-07-27	10	m	1	1	scram-rand	left	0	1069	34.7	nan	nan	wrong	-0.0114322	0.0114322	-0.655018	0.655018	-1.37187	1.37187	-78.6022	78.6022	-0.0114322
2020-07-27	10	m	1	1	scram-rand	left	0	1077	34.9918	nan	nan	correct	0.00150928	0.00150928	0.0864753	0.0864753	0.181113	0.181113	10.377	10.377	0.00150928
2020-07-27	10	m	1	1	scram-rand	left	0	1083	35.1668	nan	nan	wrong	-0.0013757	0.0013757	-0.078822	0.078822	-0.165085	0.165085	-9.45865	9.45865	-0.0013757
2020-07-27	10	m	1	1	scram-rand	left	0	1122	36.4833	nan	nan	wrong	-0.013132	0.013132	-0.752406	0.752406	-1.57584	1.57584	-90.2887	90.2887	-0.013132
2020-07-27	10	m	1	1	scram-rand	left	0	1131	36.7667	nan	nan	correct	0.00654751	0.00654751	0.375145	0.375145	0.785701	0.785701	45.0174	45.0174	0.00654751
2020-07-27	10	m	1	1	scram-rand	left	0	1137	36.9666	nan	nan	wrong	-0.00288538	0.00288538	-0.16532	0.16532	-0.346246	0.346246	-19.8384	19.8384	-0.00288538
2020-07-27	10	m	1	1	scram-rand	left	0	1142	37.1416	nan	nan	correct	0.00134612	0.00134612	0.077127	0.077127	0.161534	0.161534	9.25524	9.25524	0.00134612
2020-07-27	10	m	1	1	scram-rand	left	0	1149	37.3833	nan	nan	wrong	-0.00643155	0.00643155	-0.368501	0.368501	-0.771786	0.771786	-44.2201	44.2201	-0.00643155
2020-07-27	10	m	1	1	scram-rand	left	0	1156	37.6	nan	nan	correct	0.00309916	0.00309916	0.177569	0.177569	0.371899	0.371899	21.3083	21.3083	0.00309916
2020-07-27	10	m	1	1	scram-rand	left	0	1167	37.9667	nan	nan	wrong	-0.0195758	0.0195758	-1.12161	1.12161	-2.34909	2.34909	-134.593	134.593	-0.0195758
2020-07-27	10	m	1	2	scram-rand	right	0	7	-0.691645	nan	nan	wrong	-0.00387109	0.00387109	-0.221797	0.221797	-0.464531	0.464531	-26.6156	26.6156	0.00387109
2020-07-27	10	m	1	2	scram-rand	right	0	13	-0.491701	nan	nan	correct	0.00196563	0.00196563	0.112622	0.112622	0.235875	0.235875	13.5147	13.5147	-0.00196563
2020-07-27	10	m	1	2	scram-rand	right	0	26	-0.0666885	nan	nan	wrong	-0.0154756	0.0154756	-0.886687	0.886687	-1.85707	1.85707	-106.402	106.402	0.0154756
2020-07-27	10	m	1	2	scram-rand	right	1	98	2.34996	0.89974	51.5513	correct	0.00159309	0.00159309	0.0912771	0.0912771	0.19117	0.19117	10.9533	10.9533	-0.00159309
2020-07-27	10	m	1	2	scram-rand	right	1	107	2.63337	0.89974	51.5513	wrong	-0.0398453	0.0398453	-2.28297	2.28297	-4.78144	4.78144	-273.956	273.956	0.0398453
2020-07-27	10	m	1	2	scram-rand	right	1	115	2.91663	0.89974	51.5513	correct	0.0113377	0.0113377	0.649601	0.649601	1.36052	1.36052	77.9522	77.9522	-0.0113377
2020-07-27	10	m	1	2	scram-rand	right	0	283	8.53326	nan	nan	correct	0.00387245	0.00387245	0.221875	0.221875	0.464694	0.464694	26.625	26.625	-0.00387245
2020-07-27	10	m	1	2	scram-rand	right	0	291	8.79992	nan	nan	wrong	-0.00102957	0.00102957	-0.05899	0.05899	-0.123548	0.123548	-7.07879	7.07879	0.00102957
2020-07-27	10	m	1	2	scram-rand	right	0	373	11.5416	nan	nan	wrong	-0.00408871	0.00408871	-0.234266	0.234266	-0.490645	0.490645	-28.1119	28.1119	0.00408871
2020-07-27	10	m	1	2	scram-rand	right	0	411	12.8083	nan	nan	wrong	-0.00914473	0.00914473	-0.523954	0.523954	-1.09737	1.09737	-62.8745	62.8745	0.00914473
2020-07-27	10	m	1	2	scram-rand	right	0	430	13.4416	nan	nan	correct	0.00136648	0.00136648	0.0782935	0.0782935	0.163978	0.163978	9.39523	9.39523	-0.00136648
2020-07-27	10	m	1	2	scram-rand	right	0	454	14.2499	nan	nan	wrong	-0.00966142	0.00966142	-0.553559	0.553559	-1.15937	1.15937	-66.427	66.427	0.00966142
2020-07-27	10	m	1	2	scram-rand	right	0	470	14.7916	nan	nan	correct	0.00419849	0.00419849	0.240556	0.240556	0.503819	0.503819	28.8667	28.8667	-0.00419849
2020-07-27	10	m	1	2	scram-rand	right	0	476	14.9917	nan	nan	wrong	-0.00108816	0.00108816	-0.062347	0.062347	-0.130579	0.130579	-7.48164	7.48164	0.00108816
2020-07-27	10	m	1	2	scram-rand	right	0	506	15.9916	nan	nan	wrong	-0.00973649	0.00973649	-0.55786	0.55786	-1.16838	1.16838	-66.9432	66.9432	0.00973649
2020-07-27	10	m	1	2	scram-rand	right	0	516	16.3083	nan	nan	correct	0.00151562	0.00151562	0.0868385	0.0868385	0.181874	0.181874	10.4206	10.4206	-0.00151562
2020-07-27	10	m	1	2	scram-rand	right	0	528	16.725	nan	nan	correct	0.00523798	0.00523798	0.300114	0.300114	0.628557	0.628557	36.0137	36.0137	-0.00523798
2020-07-27	10	m	1	2	scram-rand	right	0	543	17.1999	nan	nan	correct	0.00937104	0.00937104	0.536921	0.536921	1.12453	1.12453	64.4305	64.4305	-0.00937104
2020-07-27	10	m	1	2	scram-rand	right	0	568	18.0416	nan	nan	correct	0.00932227	0.00932227	0.534127	0.534127	1.11867	1.11867	64.0952	64.0952	-0.00932227
2020-07-27	10	m	1	2	scram-rand	right	0	579	18.3999	nan	nan	wrong	-0.00228738	0.00228738	-0.131057	0.131057	-0.274486	0.274486	-15.7269	15.7269	0.00228738
2020-07-27	10	m	1	2	scram-rand	right	0	605	19.3417	nan	nan	wrong	-0.0237728	0.0237728	-1.36208	1.36208	-2.85273	2.85273	-163.45	163.45	0.0237728
2020-07-27	10	m	1	2	scram-rand	right	0	614	19.6583	nan	nan	correct	0.00150953	0.00150953	0.08649	0.08649	0.181144	0.181144	10.3788	10.3788	-0.00150953
2020-07-27	10	m	1	2	scram-rand	right	0	644	20.6334	nan	nan	wrong	-0.0114532	0.0114532	-0.656222	0.656222	-1.37439	1.37439	-78.7466	78.7466	0.0114532
2020-07-27	10	m	1	2	scram-rand	right	0	653	20.9584	nan	nan	correct	0.00701663	0.00701663	0.402023	0.402023	0.841996	0.841996	48.2428	48.2428	-0.00701663
2020-07-27	10	m	1	2	scram-rand	right	0	660	21.1667	nan	nan	wrong	-0.00215639	0.00215639	-0.123552	0.123552	-0.258766	0.258766	-14.8262	14.8262	0.00215639
2020-07-27	10	m	1	2	scram-rand	right	0	690	22.1917	nan	nan	wrong	-0.00354844	0.00354844	-0.203311	0.203311	-0.425813	0.425813	-24.3973	24.3973	0.00354844
2020-07-27	10	m	1	2	scram-rand	right	0	698	22.4583	nan	nan	correct	0.00241724	0.00241724	0.138498	0.138498	0.290069	0.290069	16.6197	16.6197	-0.00241724
2020-07-27	10	m	1	2	scram-rand	right	0	755	24.3333	nan	nan	wrong	-0.0126626	0.0126626	-0.725511	0.725511	-1.51951	1.51951	-87.0613	87.0613	0.0126626
2020-07-27	10	m	1	2	scram-rand	right	0	762	24.5916	nan	nan	correct	0.00456909	0.00456909	0.261789	0.261789	0.54829	0.54829	31.4147	31.4147	-0.00456909
2020-07-27	10	m	1	2	scram-rand	right	0	768	24.7916	nan	nan	wrong	-0.00185485	0.00185485	-0.106275	0.106275	-0.222582	0.222582	-12.753	12.753	0.00185485
2020-07-27	10	m	1	2	scram-rand	right	0	846	27.3749	nan	nan	wrong	-0.0132336	0.0132336	-0.758229	0.758229	-1.58803	1.58803	-90.9874	90.9874	0.0132336
2020-07-27	10	m	1	2	scram-rand	right	0	855	27.6749	nan	nan	correct	0.00404864	0.00404864	0.23197	0.23197	0.485837	0.485837	27.8364	27.8364	-0.00404864
2020-07-27	10	m	1	2	scram-rand	right	0	861	27.8749	nan	nan	wrong	-0.00197829	0.00197829	-0.113348	0.113348	-0.237395	0.237395	-13.6017	13.6017	0.00197829
2020-07-27	10	m	1	2	scram-rand	right	0	886	28.7083	nan	nan	correct	0.025134	0.025134	1.44007	1.44007	3.01608	3.01608	172.808	172.808	-0.025134
2020-07-27	10	m	1	2	scram-rand	right	0	895	29.0166	nan	nan	wrong	-0.00787841	0.00787841	-0.4514	0.4514	-0.945409	0.945409	-54.1679	54.1679	0.00787841
2020-07-27	10	m	1	2	scram-rand	right	0	906	29.3749	nan	nan	correct	0.0201753	0.0201753	1.15596	1.15596	2.42104	2.42104	138.715	138.715	-0.0201753
2020-07-27	10	m	1	2	scram-rand	right	0	915	29.675	nan	nan	wrong	-0.00888266	0.00888266	-0.508939	0.508939	-1.06592	1.06592	-61.0726	61.0726	0.00888266
2020-07-27	10	m	1	2	scram-rand	right	0	930	30.1666	nan	nan	correct	0.0170741	0.0170741	0.978271	0.978271	2.04889	2.04889	117.393	117.393	-0.0170741
2020-07-27	10	m	1	2	scram-rand	right	0	939	30.4917	nan	nan	wrong	-0.00591888	0.00591888	-0.339127	0.339127	-0.710266	0.710266	-40.6952	40.6952	0.00591888
2020-07-27	10	m	1	2	scram-rand	right	0	946	30.7251	nan	nan	correct	0.00907539	0.00907539	0.519982	0.519982	1.08905	1.08905	62.3978	62.3978	-0.00907539
2020-07-27	10	m	1	2	scram-rand	right	0	953	30.9416	nan	nan	wrong	-0.00261119	0.00261119	-0.14961	0.14961	-0.313343	0.313343	-17.9532	17.9532	0.00261119
2020-07-27	10	m	1	2	scram-rand	right	0	958	31.1084	nan	nan	correct	0.0010483	0.0010483	0.060063	0.060063	0.125796	0.125796	7.20756	7.20756	-0.0010483
2020-07-27	10	m	1	2	scram-rand	right	0	976	31.6999	nan	nan	correct	0.0148683	0.0148683	0.851894	0.851894	1.7842	1.7842	102.227	102.227	-0.0148683
2020-07-27	10	m	1	2	scram-rand	right	0	986	32.0584	nan	nan	wrong	-0.00650666	0.00650666	-0.372804	0.372804	-0.780799	0.780799	-44.7365	44.7365	0.00650666
2020-07-27	10	m	1	2	scram-rand	right	0	994	32.325	nan	nan	wrong	-0.00830355	0.00830355	-0.475758	0.475758	-0.996426	0.996426	-57.091	57.091	0.00830355
2020-07-27	10	m	1	2	scram-rand	right	0	1005	32.6917	nan	nan	correct	0.0022453	0.0022453	0.128646	0.128646	0.269436	0.269436	15.4375	15.4375	-0.0022453
2020-07-27	10	m	1	2	scram-rand	right	0	1011	32.8833	nan	nan	wrong	-0.00103158	0.00103158	-0.0591054	0.0591054	-0.12379	0.12379	-7.09265	7.09265	0.00103158
2020-07-27	10	m	1	2	scram-rand	right	0	1026	33.3834	nan	nan	wrong	-0.00398474	0.00398474	-0.228309	0.228309	-0.478169	0.478169	-27.3971	27.3971	0.00398474
2020-07-27	10	m	1	2	scram-rand	right	0	1053	34.2666	nan	nan	correct	0.00512048	0.00512048	0.293382	0.293382	0.614458	0.614458	35.2059	35.2059	-0.00512048
2020-07-27	10	m	1	2	scram-rand	right	0	1059	34.4917	nan	nan	wrong	-0.00184421	0.00184421	-0.105666	0.105666	-0.221306	0.221306	-12.6799	12.6799	0.00184421
2020-07-27	10	m	1	2	scram-rand	right	0	1071	34.8916	nan	nan	wrong	-0.0119733	0.0119733	-0.686021	0.686021	-1.4368	1.4368	-82.3226	82.3226	0.0119733
2020-07-27	10	m	1	2	scram-rand	right	0	1082	35.2333	nan	nan	correct	0.00170684	0.00170684	0.0977947	0.0977947	0.204821	0.204821	11.7354	11.7354	-0.00170684
2020-07-27	10	m	1	2	scram-rand	right	0	1102	35.9	nan	nan	wrong	-0.0127009	0.0127009	-0.727707	0.727707	-1.52411	1.52411	-87.3249	87.3249	0.0127009
2020-07-27	10	m	1	2	scram-rand	right	0	1114	36.2999	nan	nan	correct	0.00206637	0.00206637	0.118394	0.118394	0.247965	0.247965	14.2073	14.2073	-0.00206637
2020-07-27	10	m	1	2	scram-rand	right	0	1127	36.7584	nan	nan	correct	0.009061	0.009061	0.519157	0.519157	1.08732	1.08732	62.2989	62.2989	-0.009061
2020-07-27	10	m	1	2	scram-rand	right	0	1141	37.1999	nan	nan	wrong	-0.00269112	0.00269112	-0.15419	0.15419	-0.322934	0.322934	-18.5028	18.5028	0.00269112
2020-07-27	10	m	1	2	scram-rand	right	0	1157	37.7416	nan	nan	correct	0.0129742	0.0129742	0.743366	0.743366	1.5569	1.5569	89.204	89.204	-0.0129742
2020-07-27	10	m	1	3	scram-rand	left	1	34	0.224984	1.03831	59.4906	wrong	-0.0098062	0.0098062	-0.561854	0.561854	-1.17674	1.17674	-67.4225	67.4225	-0.0098062
2020-07-27	10	m	1	3	scram-rand	left	1	43	0.499943	1.00908	57.8162	correct	0.00356209	0.00356209	0.204093	0.204093	0.427451	0.427451	24.4911	24.4911	0.00356209
2020-07-27	10	m	1	3	scram-rand	left	1	49	0.699993	0.987247	56.5651	wrong	-0.00156209	0.00156209	-0.0895013	0.0895013	-0.187451	0.187451	-10.7402	10.7402	-0.00156209
2020-07-27	10	m	1	3	scram-rand	left	1	81	1.76666	0.89974	51.5513	wrong	-0.00100445	0.00100445	-0.0575507	0.0575507	-0.120534	0.120534	-6.90608	6.90608	-0.00100445
2020-07-27	10	m	1	3	scram-rand	left	1	90	2.06662	0.89974	51.5513	correct	0.0199423	0.0199423	1.14261	1.14261	2.39307	2.39307	137.113	137.113	0.0199423
2020-07-27	10	m	1	3	scram-rand	left	1	99	2.39154	0.89974	51.5513	wrong	-0.00987591	0.00987591	-0.565848	0.565848	-1.18511	1.18511	-67.9018	67.9018	-0.00987591
2020-07-27	10	m	1	3	scram-rand	left	1	107	2.6333	0.89974	51.5513	correct	0.00399843	0.00399843	0.229093	0.229093	0.479811	0.479811	27.4911	27.4911	0.00399843
2020-07-27	10	m	1	3	scram-rand	left	1	112	2.82488	0.89974	51.5513	wrong	-0.00196693	0.00196693	-0.112697	0.112697	-0.236032	0.236032	-13.5236	13.5236	-0.00196693
2020-07-27	10	m	1	3	scram-rand	left	1	135	3.59155	0.831401	47.6358	correct	0.0076564	0.0076564	0.438679	0.438679	0.918768	0.918768	52.6415	52.6415	0.0076564
2020-07-27	10	m	1	3	scram-rand	left	1	143	3.8499	0.782274	44.821	wrong	-0.00165131	0.00165131	-0.0946129	0.0946129	-0.198157	0.198157	-11.3536	11.3536	-0.00165131
2020-07-27	10	m	1	3	scram-rand	left	1	173	4.84993	0.543397	31.1344	correct	0.0137959	0.0137959	0.790448	0.790448	1.65551	1.65551	94.8537	94.8537	0.0137959
2020-07-27	10	m	1	3	scram-rand	left	1	182	5.14162	0.45474	26.0547	wrong	-0.0042325	0.0042325	-0.242504	0.242504	-0.507899	0.507899	-29.1005	29.1005	-0.0042325
2020-07-27	10	m	1	3	scram-rand	left	1	188	5.34166	0.416898	23.8865	correct	0.00191529	0.00191529	0.109738	0.109738	0.229835	0.229835	13.1686	13.1686	0.00191529
2020-07-27	10	m	1	3	scram-rand	left	0	300	9.06664	nan	nan	wrong	-0.0162481	0.0162481	-0.930945	0.930945	-1.94977	1.94977	-111.713	111.713	-0.0162481
2020-07-27	10	m	1	3	scram-rand	left	0	321	9.76654	nan	nan	wrong	-0.0158002	0.0158002	-0.905284	0.905284	-1.89602	1.89602	-108.634	108.634	-0.0158002
2020-07-27	10	m	1	3	scram-rand	left	0	329	10.0417	nan	nan	correct	0.00194338	0.00194338	0.111347	0.111347	0.233205	0.233205	13.3617	13.3617	0.00194338
2020-07-27	10	m	1	3	scram-rand	left	0	343	10.5082	nan	nan	wrong	-0.0141676	0.0141676	-0.811744	0.811744	-1.70011	1.70011	-97.4093	97.4093	-0.0141676
2020-07-27	10	m	1	3	scram-rand	left	0	352	10.8166	nan	nan	correct	0.00688193	0.00688193	0.394305	0.394305	0.825831	0.825831	47.3166	47.3166	0.00688193
2020-07-27	10	m	1	3	scram-rand	left	0	360	11.0916	nan	nan	wrong	-0.00448922	0.00448922	-0.257213	0.257213	-0.538706	0.538706	-30.8656	30.8656	-0.00448922
2020-07-27	10	m	1	3	scram-rand	left	0	367	11.3083	nan	nan	correct	0.00277945	0.00277945	0.159251	0.159251	0.333535	0.333535	19.1101	19.1101	0.00277945
2020-07-27	10	m	1	3	scram-rand	left	0	374	11.5415	nan	nan	wrong	-0.0045144	0.0045144	-0.258656	0.258656	-0.541728	0.541728	-31.0387	31.0387	-0.0045144
2020-07-27	10	m	1	3	scram-rand	left	0	386	11.9583	nan	nan	correct	0.00462841	0.00462841	0.265188	0.265188	0.555409	0.555409	31.8226	31.8226	0.00462841
2020-07-27	10	m	1	3	scram-rand	left	0	395	12.2332	nan	nan	wrong	-0.00133741	0.00133741	-0.0766279	0.0766279	-0.160489	0.160489	-9.19535	9.19535	-0.00133741
2020-07-27	10	m	1	3	scram-rand	left	0	410	12.7416	nan	nan	wrong	-0.00524675	0.00524675	-0.300617	0.300617	-0.62961	0.62961	-36.074	36.074	-0.00524675
2020-07-27	10	m	1	3	scram-rand	left	0	417	12.9919	nan	nan	correct	0.00241852	0.00241852	0.138571	0.138571	0.290223	0.290223	16.6285	16.6285	0.00241852
2020-07-27	10	m	1	3	scram-rand	left	0	425	13.2583	nan	nan	wrong	-0.00591686	0.00591686	-0.339011	0.339011	-0.710023	0.710023	-40.6813	40.6813	-0.00591686
2020-07-27	10	m	1	3	scram-rand	left	0	440	13.7415	nan	nan	correct	0.00951711	0.00951711	0.54529	0.54529	1.14205	1.14205	65.4348	65.4348	0.00951711
2020-07-27	10	m	1	3	scram-rand	left	0	448	14.0166	nan	nan	wrong	-0.00270715	0.00270715	-0.155108	0.155108	-0.324858	0.324858	-18.613	18.613	-0.00270715
2020-07-27	10	m	1	3	scram-rand	left	0	477	14.9666	nan	nan	wrong	-0.0155262	0.0155262	-0.889583	0.889583	-1.86314	1.86314	-106.75	106.75	-0.0155262
2020-07-27	10	m	1	3	scram-rand	left	0	493	15.5249	nan	nan	correct	0.0104386	0.0104386	0.59809	0.59809	1.25264	1.25264	71.7709	71.7709	0.0104386
2020-07-27	10	m	1	3	scram-rand	left	0	502	15.8166	nan	nan	wrong	-0.00228432	0.00228432	-0.130882	0.130882	-0.274119	0.274119	-15.7058	15.7058	-0.00228432
2020-07-27	10	m	1	3	scram-rand	left	0	528	16.6749	nan	nan	correct	0.0157747	0.0157747	0.903826	0.903826	1.89297	1.89297	108.459	108.459	0.0157747
2020-07-27	10	m	1	3	scram-rand	left	0	546	17.2666	nan	nan	wrong	-0.0014594	0.0014594	-0.0836176	0.0836176	-0.175128	0.175128	-10.0341	10.0341	-0.0014594
2020-07-27	10	m	1	3	scram-rand	left	0	561	17.7916	nan	nan	correct	0.011462	0.011462	0.656724	0.656724	1.37544	1.37544	78.8069	78.8069	0.011462
2020-07-27	10	m	1	3	scram-rand	left	0	570	18.0916	nan	nan	wrong	-0.00508396	0.00508396	-0.29129	0.29129	-0.610075	0.610075	-34.9547	34.9547	-0.00508396
2020-07-27	10	m	1	3	scram-rand	left	0	580	18.425	nan	nan	wrong	-0.0067209	0.0067209	-0.385079	0.385079	-0.806508	0.806508	-46.2095	46.2095	-0.0067209
2020-07-27	10	m	1	3	scram-rand	left	0	589	18.7165	nan	nan	correct	0.00266561	0.00266561	0.152728	0.152728	0.319874	0.319874	18.3274	18.3274	0.00266561
2020-07-27	10	m	1	3	scram-rand	left	0	603	19.175	nan	nan	wrong	-0.0140822	0.0140822	-0.806848	0.806848	-1.68986	1.68986	-96.8218	96.8218	-0.0140822
2020-07-27	10	m	1	3	scram-rand	left	0	618	19.6833	nan	nan	correct	0.00344873	0.00344873	0.197598	0.197598	0.413848	0.413848	23.7117	23.7117	0.00344873
2020-07-27	10	m	1	3	scram-rand	left	0	624	19.875	nan	nan	wrong	-0.00192851	0.00192851	-0.110495	0.110495	-0.231421	0.231421	-13.2594	13.2594	-0.00192851
2020-07-27	10	m	1	3	scram-rand	left	0	632	20.1333	nan	nan	correct	0.0106396	0.0106396	0.609603	0.609603	1.27675	1.27675	73.1523	73.1523	0.0106396
2020-07-27	10	m	1	3	scram-rand	left	0	639	20.3665	nan	nan	wrong	-0.00366997	0.00366997	-0.210274	0.210274	-0.440396	0.440396	-25.2329	25.2329	-0.00366997
2020-07-27	10	m	1	3	scram-rand	left	0	644	20.5499	nan	nan	correct	0.00161503	0.00161503	0.0925342	0.0925342	0.193803	0.193803	11.1041	11.1041	0.00161503
2020-07-27	10	m	1	3	scram-rand	left	0	667	21.2999	nan	nan	correct	0.0162459	0.0162459	0.930824	0.930824	1.94951	1.94951	111.699	111.699	0.0162459
2020-07-27	10	m	1	3	scram-rand	left	0	705	22.5917	nan	nan	correct	0.0139332	0.0139332	0.798314	0.798314	1.67199	1.67199	95.7977	95.7977	0.0139332
2020-07-27	10	m	1	3	scram-rand	left	0	722	23.1332	nan	nan	correct	0.00720359	0.00720359	0.412735	0.412735	0.864431	0.864431	49.5283	49.5283	0.00720359
2020-07-27	10	m	1	3	scram-rand	left	0	729	23.3832	nan	nan	wrong	-0.00309772	0.00309772	-0.177486	0.177486	-0.371726	0.371726	-21.2984	21.2984	-0.00309772
2020-07-27	10	m	1	3	scram-rand	left	0	735	23.5916	nan	nan	correct	0.00159937	0.00159937	0.091637	0.091637	0.191924	0.191924	10.9964	10.9964	0.00159937
2020-07-27	10	m	1	3	scram-rand	left	0	752	24.1499	nan	nan	wrong	-0.0120734	0.0120734	-0.691756	0.691756	-1.44881	1.44881	-83.0108	83.0108	-0.0120734
2020-07-27	10	m	1	3	scram-rand	left	0	776	24.9415	nan	nan	correct	0.00185259	0.00185259	0.106145	0.106145	0.22231	0.22231	12.7374	12.7374	0.00185259
2020-07-27	10	m	1	3	scram-rand	left	0	788	25.3499	nan	nan	correct	0.00126582	0.00126582	0.0725263	0.0725263	0.151899	0.151899	8.70316	8.70316	0.00126582
2020-07-27	10	m	1	3	scram-rand	left	0	799	25.7249	nan	nan	wrong	-0.00318126	0.00318126	-0.182272	0.182272	-0.381751	0.381751	-21.8727	21.8727	-0.00318126
2020-07-27	10	m	1	3	scram-rand	left	0	824	26.5582	nan	nan	correct	0.0055425	0.0055425	0.317562	0.317562	0.665099	0.665099	38.1074	38.1074	0.0055425
2020-07-27	10	m	1	3	scram-rand	left	0	833	26.8332	nan	nan	wrong	-0.0014236	0.0014236	-0.0815661	0.0815661	-0.170832	0.170832	-9.78794	9.78794	-0.0014236
2020-07-27	10	m	1	3	scram-rand	left	0	850	27.425	nan	nan	correct	0.00250873	0.00250873	0.143739	0.143739	0.301047	0.301047	17.2487	17.2487	0.00250873
2020-07-27	10	m	1	3	scram-rand	left	0	861	27.7666	nan	nan	correct	0.00672394	0.00672394	0.385253	0.385253	0.806872	0.806872	46.2304	46.2304	0.00672394
2020-07-27	10	m	1	3	scram-rand	left	0	868	28.0249	nan	nan	wrong	-0.00121002	0.00121002	-0.0693291	0.0693291	-0.145202	0.145202	-8.31949	8.31949	-0.00121002
2020-07-27	10	m	1	3	scram-rand	left	0	889	28.725	nan	nan	correct	0.0139892	0.0139892	0.80152	0.80152	1.6787	1.6787	96.1824	96.1824	0.0139892
2020-07-27	10	m	1	3	scram-rand	left	0	898	28.9999	nan	nan	wrong	-0.00311863	0.00311863	-0.178684	0.178684	-0.374236	0.374236	-21.4421	21.4421	-0.00311863
2020-07-27	10	m	1	3	scram-rand	left	0	921	29.7832	nan	nan	wrong	-0.0225441	0.0225441	-1.29168	1.29168	-2.7053	2.7053	-155.002	155.002	-0.0225441
2020-07-27	10	m	1	3	scram-rand	left	0	956	30.9332	nan	nan	wrong	-0.0149736	0.0149736	-0.857922	0.857922	-1.79683	1.79683	-102.951	102.951	-0.0149736
2020-07-27	10	m	1	3	scram-rand	left	0	964	31.2082	nan	nan	correct	0.00319272	0.00319272	0.18293	0.18293	0.383127	0.383127	21.9515	21.9515	0.00319272
[truncated: 63,566 more rows]
