# Supplementary material for: Perception of biological motion by jumping spiders
Source: PLoS Biol. 2021 Jul 15;19(7):e3001172. doi: 10.1371/journal.pbio.3001172 (PMC8282030; doi:10.1371/journal.pbio.3001172)
Supplement: S1 Script — This compressed folder contains 2 file. The first file (Analysis) contains the full R script of the data analysis. The second one (DataFiltering) contains the python script used to subtract X and Y value for the Z, as described in the Materials and methods section, and to find peaks. (ZIP) [file pbio.3001172.s002.zip]

Archive with 3 entries (2 files):
- S1_Scripts/
- S1_Scripts/S1_Scripts_DataFiltering.py
- S1_Scripts/S1_Scripts_Analysis.html
